# Supplementary material for: Interfacial Fe5C2-Cu catalysts toward low-pressure syngas conversion to long-chain alcohols
Source: Nat Commun. 2020 Jan 3;11:61. doi: 10.1038/s41467-019-13691-4 (PMC6941981; doi:10.1038/s41467-019-13691-4)
Supplement: Supplementary file 3 — Source Data [file 41467_2019_13691_MOESM3_ESM.xlsx]

## Sheet: Fig. 1
Fig. 1a										Fig. 1b															Fig. 1c										Fig. 1d
XRD patterns of CuxFeyMg4-LDH precursors										XRD patterns of CuxFeyMg4-MMO precursors															H2-TPR profiles of CuxFeyMg4-MMO precursors										XRD patterns of CuxFey
2 Theta (Degree)	Cu1Fe1Mg4-LDH	2 Theta (Degree)	Cu2Fe1Mg4-LDH	2 Theta (Degree)	Cu4Fe1Mg4-LDH	2 Theta (Degree)	Cu6Fe1Mg4-LDH			2 Theta (Degree)	Cu1Fe1Mg4-MMO	2 Theta (Degree)	Cu2Fe1Mg4-MMO	2 Theta (Degree)	Cu4Fe1Mg4-MMO	2 Theta (Degree)	Cu6Fe1Mg4-MMO	2 Theta (Degree)	CuFe2O4-PDF#34-0425	2 Theta (Degree)	CuO-PDF#48-1548	2 Theta (Degree)	MgO-PDF#45-0946		Temperature (°C)	Cu1Fe1Mg4-MMO	Temperature (°C)	Cu2Fe1Mg4-MMO	Temperature (°C)	Cu4Fe1Mg4-MMO	Temperature (°C)	Cu6Fe1Mg4-MMO			2 Theta (Degree)	Cu1Fe1	2 Theta (Degree)	Cu2Fe1	2 Theta (Degree)	Cu4Fe1	2 Theta (Degree)	Cu6Fe1	2 Theta (Degree)	Fe5C2-PDF#51-0997	2 Theta (Degree)	Cu-PDF#04-0836
3	4975	3	4674	3	5130	3.5	4905			3	4822	3	5085	3	4622	3	2658	18.319	17	36.936	4	11.177	1		198.986	26.2198	199.194	13.0722	199.643	0.07428	199.992	-2.66359e-08			3	2016.67	3	2091.67	3	1758.33	2.6	1783	33.739	8	43.297	100
3.02047	4874	3.02047	4527	3.02047	5000	3.52047	4919			3.02047	4819	3.02047	5085	3.02047	4370	3.02047	2614	29.907	21	42.916	100	12.745	2		200.073	26.22	200.427	13.0729	200.534	0.07436	200.098	-2.66078e-08			3.02	2025	3.02	2075	3.02	1950	2.62047	1844	35.795	11	50.433	46
3.04095	4812	3.04095	4573	3.04095	5043	3.54095	4902			3.04095	4764	3.04095	4887	3.04095	4477	3.04095	2633	30.558	13	62.302	39	15.003	6		201.079	26.2203	201.834	13.0742	201.415	0.07448	200.204	-2.66384e-08			3.04	1900	3.04	2008.33	3.04	1750	2.64095	1754	37.095	7	74.13	40
3.06142	4691	3.06142	4363	3.06142	4851	3.56142	4861			3.06142	4736	3.06142	4917	3.06142	4397	3.06142	2573	34.718	43	74.689	5	16.619	1		202.09	26.2208	203.107	13.0752	202.285	0.07457	200.31	-2.66412e-08			3.06	2050	3.06	2191.67	3.06	1733.33	2.66142	1664	39.309	23	89.931	17
3.0819	4729	3.0819	4336	3.0819	4826	3.5819	4849			3.0819	4720	3.0819	4806	3.0819	4206	3.0819	2544	35.861	100	78.628	10	18.392	6		203.142	26.2212	204.417	13.077	203.135	0.07457	200.416	-2.66169e-08			3.08	1983.33	3.08	2100	3.08	1791.67	2.6819	1638	40.827	38	95.139	5
3.10237	4589	3.10237	4261	3.10237	4763	3.60238	4832			3.10237	4505	3.10237	4760	3.10237	4149	3.10237	2623	37.121	33	94.048	8	20.687	2		204.231	26.2218	205.763	13.0778	204.013	0.07458	200.522	-2.66367e-08			3.1	2041.67	3.1	2216.67	3.1	1725	2.70238	1572	41.147	22	116.918	3
3.12285	4608	3.12285	4218	3.12285	4657	3.62285	4860			3.12285	4560	3.12285	4739	3.12285	4169	3.12285	2582	41.825	11	105.73	2	23.836	6		205.206	26.2221	207.072	13.079	204.829	0.07466	200.628	-2.66228e-08			3.12	2000	3.12	2108.33	3.12	1733.33	2.72285	1542	42.742	21	136.507	9
3.14332	4441	3.14332	4072	3.14332	4601	3.64332	4836			3.14332	4466	3.14332	4657	3.14332	4128	3.14332	2560	43.767	22	109.761	19	26.188	7		206.295	26.2225	208.338	13.0798	205.733	0.07476	200.734	-2.6652e-08			3.14	2000	3.14	2200	3.14	1741.67	2.74333	1587	43.395	100
3.1638	4491	3.1638	4073	3.1638	4580	3.6638	4758			3.1638	4351	3.1638	4562	3.1638	4059	3.1638	2502	46.929	1	127.279	14	27.857	3		207.423	26.223	209.645	13.0808	206.61	0.07514	200.84	-2.6606e-08			3.16	2008.33	3.16	2133.33	3.16	1850	2.7638	1509	44.074	100
3.18428	4470	3.18428	3927	3.18428	4448	3.68427	4759			3.18428	4266	3.18428	4488	3.18428	3933	3.18428	2478	52.682	5	143.745	4	30.272	30		208.45	26.2235	210.957	13.0825	207.472	0.07534	200.946	-2.66219e-08			3.18	1941.67	3.18	2133.33	3.18	1750	2.78428	1404	44.648	19
3.20475	4337	3.20475	3992	3.20475	4513	3.70475	4755			3.20475	4259	3.20475	4422	3.20475	3920	3.20475	2480	53.922	10			32.172	3		209.518	26.224	212.31	13.0837	208.331	0.07546	201.052	-2.65928e-08			3.2	2058.33	3.2	2208.33	3.2	1658.33	2.80475	1460	44.999	33
3.22522	4291	3.22522	3797	3.22522	4344	3.72522	4777			3.22522	4293	3.22522	4447	3.22522	3814	3.22522	2447	55.476	12			33.955	4		210.493	26.2245	213.63	13.0846	209.264	0.0755	201.158	-2.65988e-08			3.22	1983.33	3.22	2183.33	3.22	1708.33	2.82522	1360	45.469	8
3.2457	4192	3.2457	3746	3.2457	4310	3.7457	4809			3.2457	4094	3.2457	4267	3.2457	3720	3.2457	2491	57.033	11			35.684	100		211.617	26.2252	214.886	13.0855	210.13	0.0757	201.264	-2.65989e-08			3.24	2033.33	3.24	2191.67	3.24	1666.67	2.8457	1353	47.183	27
3.26617	4129	3.26617	3725	3.26617	4321	3.76617	4731			3.26617	4067	3.26617	4257	3.26617	3752	3.26617	2487	57.827	24			37.312	2		212.67	26.2256	216.263	13.0867	211.005	0.07587	201.37	-2.65686e-08			3.26	1983.33	3.26	2058.33	3.26	1675	2.86617	1303	51.475	11
3.28665	4098	3.28665	3642	3.28665	4123	3.78665	4748			3.28665	4083	3.28665	4182	3.28665	3700	3.28665	2431	62.156	40			38.87	2		213.806	26.2263	217.513	13.0885	211.841	0.07624	201.476	-2.66004e-08			3.28	2025	3.28	2083.33	3.28	1741.67	2.88665	1207	52.771	11
3.30712	3992	3.30712	3595	3.30712	4074	3.80712	4700			3.30712	3986	3.30712	4111	3.30712	3575	3.30712	2408	63.63	16			40.415	2		214.889	26.227	218.807	13.0901	212.715	0.07644	201.582	-2.65519e-08			3.3	2033.33	3.3	2075	3.3	1716.67	2.90712	1258	54.17	6
3.3276	3929	3.3276	3517	3.3276	4028	3.8276	4736			3.3276	3940	3.3276	3986	3.3276	3438	3.3276	2381	66.125	1			43.34	15		215.935	26.2277	220.108	13.0913	213.609	0.07662	201.688	-2.66053e-08			3.32	2125	3.32	2025	3.32	1716.67	2.9276	1091	55.151	3
3.34807	3925	3.34807	3504	3.34807	3968	3.84807	4713			3.34807	3886	3.34807	3996	3.34807	3411	3.34807	2410	69.097	2			48.789	1		216.983	26.2284	221.387	13.0928	214.495	0.07704	201.794	-2.65568e-08			3.34	2083.33	3.34	1916.67	3.34	1683.33	2.94807	1170	56.369	5
3.36855	3849	3.36855	3415	3.36855	3902	3.86855	4701			3.36855	3833	3.36855	3930	3.36855	3343	3.36855	2354	71.918	2			50.077	3		218.075	26.2292	222.692	13.0953	215.451	0.07715	201.9	-2.65607e-08			3.36	1941.67	3.36	2016.67	3.36	1633.33	2.96855	1071	58.222	7
3.38902	3769	3.38902	3388	3.38902	3873	3.88902	4699			3.38902	3800	3.38902	3840	3.38902	3307	3.38902	2353	72.239	2			53.852	9		219.185	26.2299	223.97	13.0977	216.284	0.07768	202.006	-2.65284e-08			3.38	1925	3.38	2058.33	3.38	1608.33	2.98902	1047	60.872	7
3.4095	3766	3.4095	3252	3.4095	3769	3.9095	4633			3.4095	3752	3.4095	3825	3.4095	3228	3.4095	2332	73.182	5			54.935	2		220.294	26.2308	225.299	13.0999	217.167	0.07814	202.112	-2.65465e-08			3.4	1950	3.4	2083.33	3.4	1858.33	3.0095	1026	67.747	10
3.42997	3603	3.42997	3237	3.42997	3739	3.92997	4674			3.42997	3708	3.42997	3720	3.42997	3164	3.42997	2333	73.329	4			57.4	20		221.364	26.2317	226.543	13.1017	218.042	0.07845	202.218	-2.65508e-08			3.42	1966.67	3.42	2075	3.42	1675	3.02997	1002	69.799	7
3.45045	3596	3.45045	3173	3.45045	3676	3.95045	4671			3.45045	3635	3.45045	3624	3.45045	3140	3.45045	2323	74.584	9			59.597	2		222.411	26.2325	227.891	13.1039	218.984	0.07878	202.324	-2.65448e-08			3.44	1916.67	3.44	2033.33	3.44	1683.33	3.05045	940	71.163	2
3.47092	3547	3.47092	3111	3.47092	3655	3.97092	4624			3.47092	3534	3.47092	3564	3.47092	3075	3.47092	2318	76.035	4			60.676	3		223.453	26.2334	229.096	13.1068	219.808	0.0792	202.43	-2.65666e-08			3.46	1858.33	3.46	1991.67	3.46	1716.67	3.07092	912	75.803	11
3.4914	3509	3.4914	3022	3.4914	3580	3.9914	4619			3.4914	3554	3.4914	3577	3.4914	3003	3.4914	2270	79.092	5			63.011	40		224.492	26.2343	230.407	13.1094	220.698	0.07984	202.536	-2.65523e-08			3.48	1983.33	3.48	2066.67	3.48	1591.67	3.0914	907	78.419	18
3.51187	3432	3.51187	3007	3.51187	3507	4.01187	4617			3.51187	3471	3.51187	3501	3.51187	2996	3.51187	2289					71.526	6		225.464	26.2353	231.76	13.1115	221.558	0.08037	202.642	-2.65521e-08			3.5	1883.33	3.5	1975	3.5	1658.33	3.11187	871	78.985	8
3.53235	3434	3.53235	2984	3.53235	3422	4.03235	4656			3.53235	3369	3.53235	3441	3.53235	2865	3.53235	2282					74.539	8		226.574	26.2365	233.008	13.1149	222.48	0.08075	202.748	-2.6538e-08			3.52	1900	3.52	2058.33	3.52	1700	3.13235	793	82.114	12
3.55282	3343	3.55282	2918	3.55282	3427	4.05282	4569			3.55282	3362	3.55282	3410	3.55282	2877	3.55282	2308					75.513	3		227.611	26.3192	234.295	13.1184	223.403	0.08106	202.854	-2.65469e-08			3.54	1950	3.54	2000	3.54	1641.67	3.15282	879	--	--
3.5733	3317	3.5733	2846	3.5733	3363	4.0733	4635			3.5733	3344	3.5733	3344	3.5733	2869	3.5733	2285					79.549	5		228.534	26.3278	235.586	13.1219	224.271	0.08161	202.96	-2.65313e-08			3.56	1891.67	3.56	2016.67	3.56	1758.33	3.1733	728	--	--
3.59377	3265	3.59377	2809	3.59377	3330	4.09377	4629			3.59377	3318	3.59377	3313	3.59377	2795	3.59377	2214					87.392	6		229.576	26.3374	236.808	13.1254	225.157	0.08234	203.066	-2.65508e-08			3.58	1900	3.58	2075	3.58	1650	3.19377	733	--	--
3.61425	3216	3.61425	2779	3.61425	3309	4.11425	4598			3.61425	3216	3.61425	3261	3.61425	2769	3.61425	2226					90.353	10		230.549	26.3479	238.135	13.1286	225.991	0.08283	203.172	-2.65149e-08			3.6	1916.67	3.6	1891.67	3.6	1658.33	3.21425	729	--	--
3.63472	3214	3.63472	2783	3.63472	3254	4.13472	4574			3.63472	3239	3.63472	3238	3.63472	2686	3.63472	2218					95.212	7		231.596	26.3588	239.347	13.1321	226.892	0.08354	203.278	-2.65158e-08			3.62	1833.33	3.62	2125	3.62	1583.33	3.23472	670	--	--
3.6552	3178	3.6552	2694	3.6552	3277	4.1552	4575			3.6552	3157	3.6552	3194	3.6552	2680	3.6552	2254					103.183	5		232.576	26.37	240.597	13.1366	227.76	0.08403	203.384	-2.65363e-08			3.64	1950	3.64	2066.67	3.64	1708.33	3.2552	629	--	--
3.67567	3145	3.67567	2695	3.67567	3179	4.17567	4570			3.67567	3169	3.67567	3192	3.67567	2604	3.67567	2193					106.236	8		233.678	26.3809	241.916	13.1417	228.641	0.08457	203.49	-2.65123e-08			3.66	1883.33	3.66	2050	3.66	1766.67	3.27567	585	--	--
3.69615	3142	3.69615	2642	3.69615	3149	4.19615	4588			3.69615	3133	3.69615	3170	3.69615	2641	3.69615	2159					111.478	4		234.729	26.392	243.204	13.1469	229.58	0.08537	203.596	-2.65261e-08			3.68	1958.33	3.68	1975	3.68	1683.33	3.29615	516	--	--
3.71662	3097	3.71662	2643	3.71662	3134	4.21662	4572			3.71662	3050	3.71662	3120	3.71662	2601	3.71662	2185								235.758	26.403	244.457	13.1524	230.463	0.08579	203.702	-2.65041e-08			3.7	1966.67	3.7	2008.33	3.7	1708.33	3.31662	507	--	--
3.7371	3083	3.7371	2589	3.7371	3165	4.2371	4586			3.7371	3095	3.7371	3154	3.7371	2616	3.7371	2133								236.822	26.4139	245.771	13.1582	231.33	0.0863	203.808	-2.6517e-08			3.72	1916.67	3.72	2033.33	3.72	1591.67	3.3371	516	--	--
3.75757	3100	3.75757	2586	3.75757	3112	4.25757	4535			3.75757	3058	3.75757	3099	3.75757	2532	3.75757	2130								237.816	26.4243	247.041	13.1645	232.197	0.08712	203.914	-2.64807e-08			3.74	1866.67	3.74	2091.67	3.74	1725	3.35757	495	--	--
3.77805	3070	3.77805	2611	3.77805	3119	4.27805	4571			3.77805	3050	3.77805	3108	3.77805	2542	3.77805	2149								238.869	26.435	248.408	13.1715	233.135	0.08788	204.02	-2.65157e-08			3.76	1941.67	3.76	2133.33	3.76	1758.33	3.37805	466	--	--
3.79852	3126	3.79852	2619	3.79852	3083	4.29852	4541			3.79852	3075	3.79852	3079	3.79852	2572	3.79852	2148								239.845	26.4471	249.63	13.1796	233.962	0.08859	204.126	-2.64913e-08			3.78	1850	3.78	1950	3.78	1608.33	3.39852	449	--	--
3.819	3049	3.819	2609	3.819	3132	4.319	4537			3.819	3075	3.819	3072	3.819	2541	3.819	2146								240.814	26.4607	250.933	13.1872	234.816	0.08935	204.232	-2.65001e-08			3.8	1933.33	3.8	1950	3.8	1750	3.419	443	--	--
3.83947	3101	3.83947	2584	3.83947	3086	4.33947	4542			3.83947	3019	3.83947	3100	3.83947	2530	3.83947	2158								241.823	26.4768	252.224	13.1958	235.737	0.0903	204.338	-2.65159e-08			3.82	1833.33	3.82	1900	3.82	1708.33	3.43947	435	--	--
3.85995	3070	3.85995	2607	3.85995	3079	4.35995	4539			3.85995	3025	3.85995	3105	3.85995	2604	3.85995	2118								242.841	26.4977	253.471	13.2048	236.561	0.09055	204.444	-2.64635e-08			3.84	1866.67	3.84	1983.33	3.84	1675	3.45995	453	--	--
3.88042	3035	3.88042	2551	3.88042	3065	4.38042	4490			3.88042	3052	3.88042	3086	3.88042	2539	3.88042	2115								243.804	26.5259	254.707	13.217	237.483	0.09154	204.55	-2.64817e-08			3.86	1858.33	3.86	1966.67	3.86	1591.67	3.48042	462	--	--
3.9009	3058	3.9009	2544	3.9009	3078	4.4009	4545			3.9009	3023	3.9009	3060	3.9009	2544	3.9009	2101								244.785	26.5664	256.065	13.2326	238.321	0.09224	204.656	-2.64651e-08			3.88	1950	3.88	1975	3.88	1625	3.5009	456	--	--
3.92137	3031	3.92137	2582	3.92137	3107	4.42137	4530			3.92137	3005	3.92137	3027	3.92137	2553	3.92137	2128								245.819	26.626	257.33	13.2509	239.173	0.09283	204.762	-2.6481e-08			3.9	1883.33	3.9	1975	3.9	1641.67	3.52137	408	--	--
3.94185	3037	3.94185	2561	3.94185	3051	4.44185	4519			3.94185	3013	3.94185	3060	3.94185	2546	3.94185	2118								246.772	26.7147	258.559	13.2695	240.072	0.09382	204.868	-2.64553e-08			3.92	1908.33	3.92	1975	3.92	1691.67	3.54185	412	--	--
3.96232	3000	3.96232	2539	3.96232	3050	4.46232	4514			3.96232	3029	3.96232	3098	3.96232	2554	3.96232	2091								247.736	26.8443	259.836	13.2875	240.976	0.09464	204.974	-2.64888e-08			3.94	1816.67	3.94	2025	3.94	1633.33	3.56232	435	--	--
3.9828	3020	3.9828	2522	3.9828	3056	4.4828	4495			3.9828	2997	3.9828	3067	3.9828	2509	3.9828	2112								248.715	27.0198	261.121	13.3056	241.83	0.09548	205.08	-2.64644e-08			3.96	1866.67	3.96	2025	3.96	1550	3.5828	419	--	--
4.00327	3029	4.00327	2523	4.00327	3065	4.50327	4509			4.00327	3003	4.00327	3032	4.00327	2516	4.00327	2115								249.649	27.0633	262.323	13.3239	242.675	0.09621	205.186	-2.64579e-08			3.98	1908.33	3.98	2050	3.98	1550	3.60327	398	--	--
4.02375	2999	4.02375	2532	4.02375	3073	4.52375	4503			4.02375	3021	4.02375	3054	4.02375	2500	4.02375	2122								250.682	27.2254	263.572	13.3437	243.632	0.09696	205.292	-2.64698e-08			4	1866.67	4	1975	4	1700	3.62375	386	--	--
4.04422	3017	4.04422	2548	4.04422	3048	4.54422	4526			4.04422	3021	4.04422	3043	4.04422	2534	4.04422	2111								251.619	27.3865	264.805	13.3648	244.501	0.09781	205.398	-2.64562e-08			4.02	1858.33	4.02	2025	4.02	1608.33	3.64422	378	--	--
4.0647	2974	4.0647	2553	4.0647	3046	4.5647	4469			4.0647	3007	4.0647	3064	4.0647	2489	4.0647	2088								252.561	27.5685	266.028	13.3867	245.321	0.09865	205.504	-2.64795e-08			4.04	1833.33	4.04	2091.67	4.04	1716.67	3.6647	370	--	--
4.08517	3001	4.08517	2538	4.08517	3023	4.58517	4513			4.08517	2995	4.08517	3084	4.08517	2505	4.08517	2102								253.48	27.773	267.276	13.4108	246.247	0.09954	205.61	-2.64487e-08			4.06	1883.33	4.06	1966.67	4.06	1675	3.68517	357	--	--
4.10565	3009	4.10565	2525	4.10565	3010	4.60565	4533			4.10565	2968	4.10565	3048	4.10565	2467	4.10565	2094								254.516	27.9739	268.473	13.4374	247.079	0.10009	205.716	-2.64539e-08			4.08	1883.33	4.08	1916.67	4.08	1675	3.70565	383	--	--
4.12612	3012	4.12612	2546	4.12612	3021	4.62612	4493			4.12612	3021	4.12612	3034	4.12612	2480	4.12612	2108								255.471	28.1916	269.706	13.4659	247.957	0.10127	205.822	-2.64341e-08			4.1	1833.33	4.1	2050	4.1	1608.33	3.72612	348	--	--
4.1466	3023	4.1466	2543	4.1466	3037	4.6466	4521			4.1466	2966	4.1466	3009	4.1466	2465	4.1466	2109								256.391	28.4276	270.936	13.496	248.854	0.10192	205.928	-2.64419e-08			4.12	1816.67	4.12	1975	4.12	1525	3.7466	375	--	--
4.16707	3011	4.16707	2516	4.16707	3048	4.66707	4493			4.16707	2949	4.16707	3029	4.16707	2511	4.16707	2121								257.396	28.6743	272.183	13.5273	249.704	0.10283	206.034	-2.64269e-08			4.14	1783.33	4.14	2016.67	4.14	1600	3.76707	349	--	--
4.18755	2970	4.18755	2541	4.18755	3017	4.68755	4439			4.18755	3000	4.18755	3028	4.18755	2445	4.18755	2076								258.379	28.9416	273.379	13.56	250.628	0.10375	206.14	-2.64211e-08			4.16	1875	4.16	1891.67	4.16	1491.67	3.78755	377	--	--
4.20802	2973	4.20802	2499	4.20802	3025	4.70802	4496			4.20802	2992	4.20802	2997	4.20802	2500	4.20802	2083								259.324	29.2326	274.573	13.5945	251.485	0.10476	206.246	-2.6442e-08			4.18	1800	4.18	1991.67	4.18	1583.33	3.80802	340	--	--
4.2285	3001	4.2285	2509	4.2285	2987	4.7285	4497			4.2285	2982	4.2285	3003	4.2285	2455	4.2285	2079								260.32	29.5517	275.935	13.6306	252.332	0.10573	206.352	-2.64211e-08			4.2	1866.67	4.2	1966.67	4.2	1508.33	3.8285	366	--	--
4.24897	2987	4.24897	2513	4.24897	3011	4.74897	4495			4.24897	2962	4.24897	2973	4.24897	2459	4.24897	2069								261.241	29.8651	277.098	13.6686	253.202	0.10691	206.458	-2.64532e-08			4.22	1866.67	4.22	2041.67	4.22	1641.67	3.84897	368	--	--
4.26945	2992	4.26945	2462	4.26945	2978	4.76945	4486			4.26945	2983	4.26945	3033	4.26945	2453	4.26945	2091								262.151	30.2017	278.338	13.7073	254.055	0.10781	206.564	-2.64218e-08			4.24	1841.67	4.24	2008.33	4.24	1633.33	3.86945	385	--	--
4.28992	3012	4.28992	2476	4.28992	3057	4.78992	4501			4.28992	2925	4.28992	3006	4.28992	2433	4.28992	2083								263.226	30.5593	279.555	13.7478	255.045	0.10867	206.67	-2.64235e-08			4.26	1883.33	4.26	2000	4.26	1566.67	3.88992	365	--	--
4.3104	2937	4.3104	2481	4.3104	3017	4.8104	4444			4.3104	2931	4.3104	3005	4.3104	2465	4.3104	2066								264.105	30.9236	280.788	13.7895	255.858	0.10967	206.776	-2.6395e-08			4.28	1858.33	4.28	1975	4.28	1683.33	3.9104	312	--	--
4.33087	2957	4.33087	2480	4.33087	3001	4.83087	4458			4.33087	2949	4.33087	3003	4.33087	2474	4.33087	2101								265.086	31.2699	281.945	13.8328	256.743	0.11074	206.882	-2.64346e-08			4.3	1841.67	4.3	2033.33	4.3	1600	3.93087	344	--	--
4.35135	2960	4.35135	2494	4.35135	3029	4.85135	4495			4.35135	2935	4.35135	2956	4.35135	2441	4.35135	2107								266.034	31.607	283.153	13.879	257.638	0.11181	206.988	-2.63951e-08			4.32	1833.33	4.32	1950	4.32	1625	3.95135	359	--	--
4.37182	2965	4.37182	2475	4.37182	2983	4.87182	4454			4.37182	2951	4.37182	2976	4.37182	2426	4.37182	2055								266.974	31.9306	284.377	13.9274	258.477	0.11306	207.094	-2.64055e-08			4.34	1766.67	4.34	1983.33	4.34	1625	3.97182	325	--	--
4.3923	2960	4.3923	2495	4.3923	2997	4.8923	4495			4.3923	2982	4.3923	3031	4.3923	2469	4.3923	2079								267.904	32.2175	285.62	13.9772	259.338	0.11416	207.2	-2.63968e-08			4.36	1925	4.36	1916.67	4.36	1633.33	3.9923	370	--	--
4.41277	2960	4.41277	2481	4.41277	3004	4.91277	4499			4.41277	2936	4.41277	3007	4.41277	2450	4.41277	2071								268.933	32.498	286.82	14.0261	260.186	0.1151	207.306	-2.63799e-08			4.38	1841.67	4.38	1975	4.38	1525	4.01277	302	--	--
4.43325	2946	4.43325	2441	4.43325	2978	4.93325	4515			4.43325	2915	4.43325	3011	4.43325	2435	4.43325	2073								269.869	32.7928	288.013	14.0741	261.07	0.11606	207.412	-2.63754e-08			4.4	1950	4.4	2000	4.4	1533.33	4.03325	291	--	--
4.45372	2947	4.45372	2527	4.45372	3008	4.95372	4502			4.45372	2971	4.45372	2960	4.45372	2435	4.45372	2094								270.852	33.0959	289.257	14.1392	261.919	0.11717	207.518	-2.6347e-08			4.42	1725	4.42	1983.33	4.42	1641.67	4.05372	298	--	--
4.4742	2975	4.4742	2517	4.4742	2995	4.9742	4452			4.4742	2944	4.4742	2982	4.4742	2422	4.4742	2097								271.809	33.3911	290.421	14.4685	262.774	0.11804	207.624	-2.63881e-08			4.44	1808.33	4.44	1933.33	4.44	1575	4.0742	312	--	--
4.49467	2957	4.49467	2483	4.49467	2979	4.99467	4470			4.49467	2909	4.49467	2966	4.49467	2404	4.49467	2069								272.816	33.6844	291.719	15.0285	263.669	0.11889	207.73	-2.6377e-08			4.46	1783.33	4.46	2033.33	4.46	1658.33	4.09467	336	--	--
4.51515	2962	4.51515	2480	4.51515	3004	5.01515	4474			4.51515	2925	4.51515	2971	4.51515	2415	4.51515	2071								273.71	33.941	292.95	15.549	264.478	0.12033	207.836	-2.63813e-08			4.48	1833.33	4.48	1883.33	4.48	1583.33	4.11515	362	--	--
4.53562	2952	4.53562	2488	4.53562	2992	5.03562	4463			4.53562	2952	4.53562	2994	4.53562	2422	4.53562	2097								274.705	34.1761	294.161	16.1845	265.357	0.12207	207.942	-2.63494e-08			4.5	1933.33	4.5	1991.67	4.5	1608.33	4.13562	325	--	--
4.5561	2917	4.5561	2464	4.5561	2971	5.0561	4534			4.5561	2898	4.5561	3006	4.5561	2443	4.5561	2077								275.747	34.3731	295.352	17.1438	266.212	0.12284	208.048	-2.63404e-08			4.52	1841.67	4.52	1925	4.52	1625	4.1561	310	--	--
4.57657	2951	4.57657	2513	4.57657	2965	5.07657	4472			4.57657	2917	4.57657	2958	4.57657	2417	4.57657	2068								276.693	34.5344	296.59	18.2935	267.031	0.12404	208.154	-2.63486e-08			4.54	1758.33	4.54	2000	4.54	1533.33	4.17657	306	--	--
4.59705	2993	4.59705	2499	4.59705	2964	5.09705	4464			4.59705	2944	4.59705	2987	4.59705	2425	4.59705	2087								277.66	34.6751	297.897	19.1139	267.889	0.12532	208.26	-2.63294e-08			4.56	1825	4.56	1925	4.56	1608.33	4.19705	330	--	--
4.61752	2951	4.61752	2442	4.61752	2970	5.11752	4485			4.61752	2957	4.61752	2927	4.61752	2408	4.61752	2083								278.656	34.7961	299.093	19.6001	268.791	0.12639	208.366	-2.6339e-08			4.58	1833.33	4.58	1916.67	4.58	1616.67	4.21752	276	--	--
4.638	2935	4.638	2512	4.638	2951	5.138	4434			4.638	2877	4.638	2987	4.638	2434	4.638	2112								279.553	34.8962	300.261	20.0365	269.563	0.12763	208.472	-2.63107e-08			4.6	1741.67	4.6	1958.33	4.6	1625	4.238	313	--	--
4.65847	2968	4.65847	2484	4.65847	2918	5.15847	4492			4.65847	2904	4.65847	2936	4.65847	2422	4.65847	2079								280.494	34.9747	301.58	20.4768	270.47	0.12888	208.578	-2.63438e-08			4.62	1933.33	4.62	1900	4.62	1550	4.25847	321	--	--
4.67895	2916	4.67895	2429	4.67895	2978	5.17895	4470			4.67895	2897	4.67895	2974	4.67895	2394	4.67895	2076								281.583	35.0385	302.789	20.8881	271.322	0.12999	208.684	-2.63108e-08			4.64	1866.67	4.64	1866.67	4.64	1608.33	4.27895	312	--	--
4.69942	2946	4.69942	2456	4.69942	2984	5.19942	4480			4.69942	2893	4.69942	2981	4.69942	2405	4.69942	2089								282.524	35.103	304.047	21.2468	272.183	0.13115	208.79	-2.63226e-08			4.66	1908.33	4.66	1900	4.66	1558.33	4.29942	326	--	--
4.7199	2919	4.7199	2433	4.7199	2945	5.2199	4469			4.7199	2902	4.7199	2972	4.7199	2406	4.7199	2125								283.537	35.1618	305.357	21.5371	272.971	0.13257	208.896	-2.6308e-08			4.68	1883.33	4.68	1908.33	4.68	1608.33	4.3199	302	--	--
4.74037	2959	4.74037	2468	4.74037	2988	5.24037	4477			4.74037	2902	4.74037	2926	4.74037	2385	4.74037	2115								284.543	35.2122	306.603	21.7522	273.847	0.13417	209.002	-2.63101e-08			4.7	1808.33	4.7	1941.67	4.7	1575	4.34037	322	--	--
4.76085	2924	4.76085	2428	4.76085	2948	5.26085	4475			4.76085	2936	4.76085	2971	4.76085	2420	4.76085	2078								285.453	35.2523	307.845	21.8733	274.729	0.13546	209.108	-2.63345e-08			4.72	1808.33	4.72	1816.67	4.72	1666.67	4.36085	296	--	--
4.78132	2934	4.78132	2464	4.78132	2911	5.28132	4487			4.78132	2899	4.78132	2970	4.78132	2420	4.78132	2086								286.502	35.2824	309.027	21.9926	275.642	0.13723	209.214	-2.63146e-08			4.74	1825	4.74	1925	4.74	1633.33	4.38132	289	--	--
4.8018	2928	4.8018	2443	4.8018	2939	5.3018	4456			4.8018	2862	4.8018	2915	4.8018	2365	4.8018	2093								287.452	35.308	310.199	21.8058	276.431	0.13859	209.32	-2.63255e-08			4.76	1841.67	4.76	2025	4.76	1575	4.4018	293	--	--
4.82227	2913	4.82227	2452	4.82227	2976	5.32227	4426			4.82227	2901	4.82227	2926	4.82227	2405	4.82227	2084								288.438	35.3274	311.424	21.8557	277.39	0.13995	209.426	-2.63073e-08			4.78	1741.67	4.78	1883.33	4.78	1541.67	4.42227	322	--	--
4.84275	2945	4.84275	2397	4.84275	2946	5.34275	4467			4.84275	2941	4.84275	2955	4.84275	2398	4.84275	2077								289.458	35.3348	312.649	21.9088	278.187	0.14155	209.532	-2.63234e-08			4.8	1758.33	4.8	1983.33	4.8	1483.33	4.44275	288	--	--
4.86322	2915	4.86322	2463	4.86322	2947	5.36322	4480			4.86322	2928	4.86322	2920	4.86322	2352	4.86322	2065								290.417	35.3241	313.84	21.9301	279.044	0.14375	209.638	-2.62949e-08			4.82	1883.33	4.82	1891.67	4.82	1650	4.46322	293	--	--
4.8837	2901	4.8837	2431	4.8837	2938	5.3837	4478			4.8837	2875	4.8837	2953	4.8837	2419	4.8837	2072								291.414	35.3034	315.097	21.9063	279.892	0.14564	209.744	-2.63292e-08			4.84	1866.67	4.84	1933.33	4.84	1516.67	4.4837	263	--	--
4.90417	2923	4.90417	2428	4.90417	2926	5.40417	4457			4.90417	2917	4.90417	2957	4.90417	2360	4.90417	2064								292.317	35.2877	316.239	21.8831	280.702	0.1477	209.85	-2.62905e-08			4.86	1808.33	4.86	1883.33	4.86	1683.33	4.50417	287	--	--
4.92465	2907	4.92465	2420	4.92465	2936	5.42465	4480			4.92465	2886	4.92465	2966	4.92465	2383	4.92464	2088								293.379	35.2673	317.448	21.8646	281.513	0.14964	209.956	-2.62958e-08			4.88	1741.67	4.88	1950	4.88	1466.67	4.52465	291	--	--
4.94512	2952	4.94512	2399	4.94512	2907	5.44512	4503			4.94512	2894	4.94512	2954	4.94512	2387	4.94512	2068								294.341	35.2363	318.688	21.8301	282.362	0.15183	210.062	-2.62854e-08			4.9	1841.67	4.9	1866.67	4.9	1508.33	4.54512	285	--	--
4.9656	2900	4.9656	2463	4.9656	2966	5.4656	4486			4.9656	2903	4.9656	2927	4.9656	2370	4.9656	2078								295.319	35.1968	319.864	21.7952	283.244	0.15392	210.168	-2.62707e-08			4.92	1808.33	4.92	1900	4.92	1516.67	4.5656	322	--	--
4.98607	2922	4.98607	2419	4.98607	2927	5.48607	4472			4.98607	2864	4.98607	2923	4.98607	2358	4.98607	2088								296.296	35.143	313.752	21.8703	284.106	0.15609	210.274	-2.63114e-08			4.94	1741.67	4.94	1933.33	4.94	1575	4.58607	302	--	--
5.00655	2927	5.00655	2413	5.00655	2934	5.50655	4519			5.00655	2867	5.00655	2954	5.00655	2373	5.00655	2088								297.322	35.071	314.867	21.7944	284.914	0.15844	210.38	-2.62791e-08			4.96	1841.67	4.96	1933.33	4.96	1441.67	4.60654	293	--	--
5.02702	2931	5.02702	2384	5.02702	2933	5.52702	4514			5.02702	2885	5.02702	2912	5.02702	2407	5.02702	2050								298.324	34.9803	316.053	21.8033	285.755	0.1607	210.486	-2.62907e-08			4.98	1825	4.98	1925	4.98	1666.67	4.62702	284	--	--
5.04749	2884	5.04749	2418	5.04749	2970	5.54749	4452			5.04749	2903	5.04749	2916	5.04749	2395	5.04749	2056								299.338	34.8758	317.163	21.808	286.642	0.16332	210.592	-2.62698e-08			5	1758.33	5	1933.33	5	1541.67	4.64749	310	--	--
5.06797	2866	5.06797	2436	5.06797	2913	5.56797	4477			5.06797	2881	5.06797	2927	5.06797	2373	5.06797	2063								300.357	34.7609	318.326	21.7825	287.445	0.16594	210.698	-2.62797e-08			5.02	1833.33	5.02	1825	5.02	1583.33	4.66797	304	--	--
5.08845	2890	5.08845	2399	5.08845	2953	5.58845	4477			5.08845	2876	5.08845	2913	5.08845	2396	5.08845	2106								301.35	34.6366	319.492	21.7429	288.275	0.169	210.804	-2.62627e-08			5.04	1775	5.04	1858.33	5.04	1625	4.68844	281	--	--
5.10892	2914	5.10892	2443	5.10892	2969	5.60892	4501			5.10892	2862	5.10892	2920	5.10892	2379	5.10892	2074								302.335	34.5007	320.614	21.6856	289.107	0.17206	210.91	-2.6296e-08			5.06	1700	5.06	1916.67	5.06	1483.33	4.70892	313	--	--
5.12939	2916	5.12939	2414	5.12939	2952	5.62939	4482			5.12939	2842	5.12939	2916	5.12939	2365	5.12939	2066								303.243	34.3505	321.756	21.6151	289.919	0.17511	211.016	-2.62677e-08			5.08	1741.67	5.08	1958.33	5.08	1541.67	4.72939	290	--	--
5.14987	2877	5.14987	2407	5.14987	2919	5.64987	4476			5.14987	2869	5.14987	2949	5.14987	2362	5.14987	2098								304.233	34.1885	322.901	21.5456	290.759	0.17875	211.122	-2.62834e-08			5.1	1816.67	5.1	1916.67	5.1	1591.67	4.74987	271	--	--
5.17035	2898	5.17035	2401	5.17035	2894	5.67035	4494			5.17035	2852	5.17035	2958	5.17035	2393	5.17035	2108								305.205	34.0106	324.104	21.4913	291.637	0.18247	211.228	-2.62825e-08			5.12	1783.33	5.12	1783.33	5.12	1550	4.77034	304	--	--
5.19082	2899	5.19082	2390	5.19082	2941	5.69082	4472			5.19082	2881	5.19082	2908	5.19082	2333	5.19082	2093								306.199	33.8355	325.162	21.4141	292.497	0.1867	211.334	-2.62679e-08			5.14	1850	5.14	1850	5.14	1433.33	4.79082	302	--	--
5.21129	2888	5.21129	2427	5.21129	2945	5.71129	4461			5.21129	2861	5.21129	2920	5.21129	2344	5.21129	2036								307.169	33.6553	326.318	21.3113	293.384	0.19099	211.44	-2.62719e-08			5.16	1766.67	5.16	1866.67	5.16	1516.67	4.81129	315	--	--
5.23177	2884	5.23177	2405	5.23177	2852	5.73177	4517			5.23177	2850	5.23177	2926	5.23177	2387	5.23177	2056								308.106	33.4689	327.49	21.1864	294.234	0.19572	211.546	-2.62489e-08			5.18	1758.33	5.18	1858.33	5.18	1516.67	4.83177	300	--	--
5.25225	2877	5.25225	2442	5.25225	2949	5.75225	4459			5.25225	2864	5.25225	2914	5.25225	2371	5.25225	2079								309.127	33.2669	328.638	21.0705	295.077	0.20061	211.652	-2.62615e-08			5.2	1775	5.2	1808.33	5.2	1516.67	4.85224	258	--	--
5.27272	2875	5.27272	2381	5.27272	2906	5.77272	4474			5.27272	2864	5.27272	2924	5.27272	2375	5.27272	2095								310.043	33.0415	329.76	20.9641	295.974	0.20643	211.758	-2.62477e-08			5.22	1875	5.22	1941.67	5.22	1550	4.87272	265	--	--
5.29319	2912	5.29319	2416	5.29319	2939	5.79319	4473			5.29319	2888	5.29319	2920	5.29319	2324	5.29319	2066								311.06	32.7791	330.973	20.8499	296.829	0.21245	211.864	-2.62416e-08			5.24	1791.67	5.24	1891.67	5.24	1566.67	4.89319	297	--	--
5.31367	2913	5.31367	2429	5.31367	2911	5.81367	4501			5.31367	2859	5.31367	2900	5.31367	2357	5.31367	2084								312.04	32.4902	332.124	20.731	297.702	0.21945	211.97	-2.62619e-08			5.26	1808.33	5.26	1866.67	5.26	1525	4.91367	262	--	--
5.33415	2901	5.33415	2413	5.33415	2898	5.83415	4517			5.33415	2881	5.33415	2920	5.33415	2370	5.33415	2101								313.012	32.1772	333.311	20.6056	298.502	0.23134	212.076	-2.62434e-08			5.28	1733.33	5.28	1908.33	5.28	1566.67	4.93415	264	--	--
5.35462	2881	5.35462	2414	5.35462	2893	5.85462	4476			5.35462	2880	5.35462	2907	5.35462	2317	5.35462	2067								314.027	31.8369	334.514	20.4707	299.331	0.24868	212.182	-2.62486e-08			5.3	1725	5.3	1858.33	5.3	1550	4.95462	303	--	--
5.3751	2888	5.3751	2444	5.3751	2937	5.8751	4466			5.3751	2849	5.3751	2902	5.3751	2312	5.37509	2100								315.058	31.4879	335.652	20.3332	300.196	0.26426	212.288	-2.62421e-08			5.32	1808.33	5.32	1883.33	5.32	1525	4.97509	271	--	--
5.39557	2889	5.39557	2400	5.39557	2914	5.89557	4510			5.39557	2860	5.39557	2907	5.39557	2379	5.39557	2080								316.002	31.1476	336.774	20.2061	300.993	0.2755	212.394	-2.62663e-08			5.34	1775	5.34	1883.33	5.34	1633.33	4.99557	284	--	--
5.41604	2911	5.41604	2415	5.41604	2903	5.91604	4469			5.41604	2855	5.41604	2916	5.41604	2349	5.41605	2070								316.988	30.818	337.954	20.0681	301.87	0.28653	212.5	-2.62262e-08			5.36	1766.67	5.36	1833.33	5.36	1583.33	5.01604	251	--	--
5.43652	2845	5.43652	2406	5.43652	2896	5.93652	4482			5.43652	2828	5.43652	2899	5.43652	2349	5.43652	2076								317.937	30.4932	339.073	19.9175	302.749	0.29863	212.606	-2.62628e-08			5.38	1808.33	5.38	1916.67	5.38	1483.33	5.03652	262	--	--
5.45699	2887	5.45699	2451	5.45699	2911	5.95699	4479			5.45699	2851	5.45699	2917	5.45699	2365	5.457	2072								318.906	30.1717	340.216	19.7462	303.595	0.32429	212.712	-2.62489e-08			5.4	1733.33	5.4	1833.33	5.4	1533.33	5.05699	288	--	--
5.47747	2910	5.47747	2369	5.47747	2929	5.97747	4447			5.47747	2827	5.47747	2915	5.47747	2345	5.47747	2084								319.873	29.8478	341.338	19.5849	304.483	0.36933	212.818	-2.62615e-08			5.42	1833.33	5.42	1875	5.42	1550	5.07747	274	--	--
5.49794	2859	5.49794	2395	5.49794	2847	5.99794	4436			5.49794	2865	5.49794	2895	5.49794	2341	5.49794	2091								320.881	29.5268	342.522	19.4236	305.303	0.41423	212.924	-2.62385e-08			5.44	1716.67	5.44	1908.33	5.44	1483.33	5.09794	268	--	--
5.51842	2894	5.51842	2444	5.51842	2890	6.01842	4496			5.51842	2840	5.51842	2872	5.51842	2316	5.51842	2059								321.79	29.2299	343.688	19.2242	306.132	0.43943	213.03	-2.62148e-08			5.46	1758.33	5.46	1841.67	5.46	1550	5.11842	275	--	--
5.53889	2858	5.53889	2388	5.53889	2913	6.03889	4415			5.53889	2828	5.53889	2908	5.53889	2324	5.53889	2095								322.796	28.9615	344.806	18.9989	307.071	0.47844	213.136	-2.62472e-08			5.48	1783.33	5.48	1941.67	5.48	1500	5.13889	285	--	--
5.55937	2888	5.55937	2456	5.55937	2883	6.05937	4440			5.55937	2872	5.55937	2915	5.55937	2361	5.55937	2087								323.755	28.7227	345.952	18.7734	307.865	0.5319	213.242	-2.62104e-08			5.5	1758.33	5.5	1816.67	5.5	1558.33	5.15937	246	--	--
5.57984	2887	5.57984	2398	5.57984	2866	6.07984	4486			5.57984	2864	5.57984	2895	5.57984	2353	5.57984	2042								324.752	28.5225	347.135	18.5522	308.686	0.60569	213.348	-2.62514e-08			5.52	1766.67	5.52	1891.67	5.52	1558.33	5.17984	259	--	--
5.60032	2900	5.60032	2387	5.60032	2887	6.10032	4463			5.60032	2856	5.60032	2878	5.60032	2371	5.60032	2083								325.759	28.3635	348.302	18.3429	309.556	0.7437	213.454	-2.62166e-08			5.54	1850	5.54	1833.33	5.54	1575	5.20032	284	--	--
5.62079	2866	5.62079	2377	5.62079	2853	6.12079	4472			5.62079	2841	5.62079	2917	5.62079	2337	5.62079	2067								326.73	28.2402	349.446	18.1329	310.453	0.84281	213.56	-2.62361e-08			5.56	1783.33	5.56	1891.67	5.56	1516.67	5.22079	292	--	--
5.64127	2859	5.64127	2364	5.64127	2859	6.14127	4482			5.64127	2834	5.64127	2882	5.64127	2324	5.64127	2066								327.716	28.1273	350.613	17.9368	311.296	0.9256	213.666	-2.62103e-08			5.58	1825	5.58	1866.67	5.58	1475	5.24127	306	--	--
5.66174	2890	5.66174	2388	5.66174	2922	6.16174	4476			5.66174	2804	5.66174	2918	5.66174	2323	5.66174	2094								328.662	27.9992	351.737	17.7173	312.137	1.06326	213.772	-2.62131e-08			5.6	1725	5.6	1858.33	5.6	1483.33	5.26174	292	--	--
5.68222	2876	5.68222	2416	5.68222	2875	6.18222	4479			5.68222	2858	5.68222	2855	5.68222	2337	5.68222	2117								329.605	27.8486	352.906	17.4927	312.975	1.22536	213.878	-2.62432e-08			5.62	1775	5.62	1858.33	5.62	1533.33	5.28222	258	--	--
5.70269	2864	5.70269	2398	5.70269	2902	6.20269	4468			5.70269	2825	5.70269	2885	5.70269	2331	5.70269	2090								330.564	27.7253	354.094	17.2644	313.848	1.38646	213.984	-2.61952e-08			5.64	1700	5.64	1850	5.64	1516.67	5.30269	268	--	--
5.72317	2874	5.72317	2395	5.72317	2903	6.22317	4487			5.72317	2831	5.72317	2906	5.72317	2326	5.72317	2074								331.581	27.6277	355.182	17.0429	314.732	1.56851	214.09	-2.62105e-08			5.66	1750	5.66	1891.67	5.66	1466.67	5.32317	275	--	--
5.74364	2871	5.74364	2382	5.74364	2896	6.24364	4513			5.74364	2827	5.74364	2898	5.74364	2295	5.74364	2083								332.51	27.5226	356.413	16.8261	315.583	1.77304	214.196	-2.61876e-08			5.68	1766.67	5.68	1916.67	5.68	1525	5.34364	255	--	--
5.76412	2859	5.76412	2364	5.76412	2913	6.26412	4459			5.76412	2822	5.76412	2882	5.76412	2335	5.76412	2091								333.531	27.4164	357.521	16.6099	316.451	1.97389	214.302	-2.62065e-08			5.7	1766.67	5.7	1883.33	5.7	1566.67	5.36412	286	--	--
5.78459	2832	5.78459	2351	5.78459	2898	6.28459	4458			5.78459	2824	5.78459	2906	5.78459	2334	5.78459	2083								334.571	27.3215	358.669	16.3963	317.329	2.19159	214.408	-2.61978e-08			5.72	1683.33	5.72	1858.33	5.72	1458.33	5.38459	306	--	--
5.80507	2863	5.80507	2392	5.80507	2919	6.30507	4500			5.80507	2842	5.80507	2877	5.80507	2321	5.80507	2076								335.538	27.2498	359.864	16.1912	318.207	2.42762	214.514	-2.62142e-08			5.74	1741.67	5.74	1816.67	5.74	1500	5.40507	256	--	--
5.82554	2866	5.82554	2396	5.82554	2871	6.32554	4470			5.82554	2813	5.82554	2896	5.82554	2360	5.82554	2089								336.511	27.1729	361.044	16.0051	319.062	2.67431	214.62	-2.61948e-08			5.76	1858.33	5.76	1941.67	5.76	1500	5.42554	293	--	--
5.84602	2847	5.84602	2349	5.84602	2933	6.34602	4472			5.84602	2829	5.84602	2880	5.84602	2339	5.84602	2101								337.494	27.1018	362.144	15.8418	320.007	2.94164	214.726	-2.61833e-08			5.78	1808.33	5.78	1958.33	5.78	1508.33	5.44602	276	--	--
5.86649	2848	5.86649	2433	5.86649	2875	6.36649	4482			5.86649	2841	5.86649	2889	5.86649	2281	5.86649	2111								338.463	27.0481	363.372	15.7025	320.878	3.23264	214.832	-2.61815e-08			5.8	1650	5.8	1850	5.8	1508.33	5.46649	263	--	--
5.88697	2863	5.88697	2398	5.88697	2901	6.38697	4499			5.88697	2837	5.88697	2856	5.88697	2312	5.88697	2106								339.458	26.6565	364.537	15.5723	321.768	3.55173	214.938	-2.61596e-08			5.82	1783.33	5.82	1916.67	5.82	1491.67	5.48697	311	--	--
5.90744	2876	5.90744	2401	5.90744	2859	6.40744	4502			5.90744	2819	5.90744	2866	5.90744	2300	5.90744	2103								340.38	26.6192	365.691	15.44	322.633	3.86509	215.044	-2.61925e-08			5.84	1700	5.84	2066.67	5.84	1516.67	5.50744	300	--	--
5.92792	2878	5.92792	2367	5.92792	2876	6.42792	4469			5.92792	2819	5.92792	2868	5.92792	2338	5.92792	2101								341.369	26.6161	366.876	15.2986	323.48	4.20173	215.15	-2.61727e-08			5.86	1775	5.86	1883.33	5.86	1441.67	5.52792	286	--	--
5.94839	2852	5.94839	2360	5.94839	2883	6.44839	4511			5.94839	2822	5.94839	2869	5.94839	2309	5.94839	2065								342.324	26.6139	368.042	15.1547	324.335	4.55933	215.256	-2.6175e-08			5.88	1716.67	5.88	1825	5.88	1466.67	5.54839	262	--	--
5.96887	2838	5.96887	2356	5.96887	2893	6.46887	4463			5.96887	2795	5.96887	2891	5.96887	2316	5.96887	2089								343.388	26.6105	369.25	15.0243	325.26	4.92357	215.362	-2.61585e-08			5.9	1791.67	5.9	1858.33	5.9	1516.67	5.56887	276	--	--
5.98934	2862	5.98934	2403	5.98934	2866	6.48934	4467			5.98934	2846	5.98934	2862	5.98934	2292	5.98934	2088								344.36	26.6085	370.374	14.9117	326.173	5.26991	215.468	-2.61828e-08			5.92	1691.67	5.92	1883.33	5.92	1533.33	5.58934	290	--	--
6.00982	2843	6.00982	2390	6.00982	2883	6.50982	4466			6.00982	2820	6.00982	2897	6.00982	2332	6.00982	2107								345.279	26.605	371.535	14.8054	327.098	5.60701	215.574	-2.61452e-08			5.94	1758.33	5.94	1841.67	5.94	1583.33	5.60982	259	--	--
6.03029	2858	6.03029	2358	6.03029	2881	6.53029	4471			6.03029	2784	6.03029	2896	6.03029	2314	6.03029	2075								346.279	26.6018	372.673	14.6982	327.906	5.93065	215.68	-2.61511e-08			5.96	1725	5.96	1841.67	5.96	1466.67	5.63029	266	--	--
6.05077	2854	6.05077	2355	6.05077	2887	6.55077	4516			6.05077	2839	6.05077	2813	6.05077	2327	6.05077	2104								347.305	26.5997	373.847	14.5875	328.812	6.21749	215.786	-2.61448e-08			5.98	1741.67	5.98	1775	5.98	1516.67	5.65077	284	--	--
6.07124	2874	6.07124	2347	6.07124	2828	6.57124	4445			6.07124	2804	6.07124	2861	6.07124	2320	6.07124	2089								348.222	26.5958	375.008	14.4798	329.645	6.49802	215.892	-2.613e-08			6	1700	6	1925	6	1450	5.67124	296	--	--
6.09172	2826	6.09172	2360	6.09172	2868	6.59172	4464			6.09172	2822	6.09172	2897	6.09172	2361	6.09172	2092								349.144	26.5926	376.201	14.3789	330.445	6.79278	215.998	-2.61368e-08			6.02	1700	6.02	1850	6.02	1450	5.69172	256	--	--
6.11219	2870	6.11219	2333	6.11219	2877	6.61219	4449			6.11219	2812	6.11219	2849	6.11219	2291	6.11219	2094								350.099	26.5894	377.286	14.2877	331.353	7.09593	216.104	-2.61183e-08			6.04	1716.67	6.04	1933.33	6.04	1550	5.71219	242	--	--
6.13267	2856	6.13267	2355	6.13267	2896	6.63267	4459			6.13267	2820	6.13267	2881	6.13267	2305	6.13267	2093								351.13	26.5864	378.489	14.2083	332.231	7.39111	216.21	-2.61249e-08			6.06	1791.67	6.06	1891.67	6.06	1516.67	5.73267	248	--	--
6.15314	2850	6.15314	2385	6.15314	2875	6.65314	4504			6.15314	2834	6.15314	2860	6.15314	2280	6.15314	2088								352.125	26.5829	379.634	14.1399	333.129	7.68436	216.316	-2.61162e-08			6.08	1825	6.08	1850	6.08	1550	5.75314	258	--	--
6.17362	2843	6.17362	2360	6.17362	2888	6.67362	4456			6.17362	2836	6.17362	2855	6.17362	2300	6.17362	2090								353.097	26.5793	380.811	14.0804	333.978	7.94098	216.422	-2.61021e-08			6.1	1716.67	6.1	1833.33	6.1	1591.67	5.77362	278	--	--
6.19409	2846	6.19409	2373	6.19409	2881	6.69409	4455			6.19409	2804	6.19409	2870	6.19409	2309	6.19409	2090								354.044	26.575	382.04	14.0251	334.831	8.1761	216.528	-2.60837e-08			6.12	1783.33	6.12	1875	6.12	1541.67	5.79409	246	--	--
6.21457	2822	6.21457	2371	6.21457	2863	6.71457	4497			6.21457	2814	6.21457	2886	6.21457	2302	6.21457	2102								355.073	26.5709	383.176	13.974	335.687	8.37313	216.634	-2.61069e-08			6.14	1758.33	6.14	1841.67	6.14	1441.67	5.81457	241	--	--
6.23504	2830	6.23504	2378	6.23504	2863	6.73504	4446			6.23504	2794	6.23504	2849	6.23504	2303	6.23504	2121								356.003	26.5678	384.323	13.9279	336.414	8.53435	216.74	-2.61044e-08			6.16	1716.67	6.16	1816.67	6.16	1475	5.83504	266	--	--
6.25552	2854	6.25552	2322	6.25552	2893	6.75552	4520			6.25552	2829	6.25552	2838	6.25552	2271	6.25552	2094								356.973	26.564	385.491	13.888	337.291	8.67514	216.846	-2.6086e-08			6.18	1725	6.18	1841.67	6.18	1558.33	5.85552	281	--	--
6.27599	2850	6.27599	2344	6.27599	2885	6.77599	4459			6.27599	2817	6.27599	2845	6.27599	2308	6.27599	2093								357.971	26.5603	386.682	13.8514	338.171	8.79607	216.952	-2.6104e-08			6.2	1766.67	6.2	1908.33	6.2	1583.33	5.87599	238	--	--
6.29647	2866	6.29647	2367	6.29647	2866	6.79647	4470			6.29647	2814	6.29647	2859	6.29647	2279	6.29647	2116								358.922	26.5564	387.906	13.8669	339.032	8.89623	217.058	-2.60841e-08			6.22	1775	6.22	1875	6.22	1508.33	5.89647	272	--	--
6.31694	2861	6.31694	2349	6.31694	2870	6.81694	4445			6.31694	2842	6.31694	2842	6.31694	2327	6.31694	2100								359.902	26.5531	389.063	13.8345	339.853	8.97473	217.164	-2.60922e-08			6.24	1691.67	6.24	1850	6.24	1516.67	5.91694	289	--	--
6.33742	2855	6.33742	2349	6.33742	2877	6.83742	4490			6.33742	2797	6.33742	2875	6.33742	2289	6.33742	2081								360.857	26.5495	390.244	13.8039	340.706	9.03852	217.27	-2.60846e-08			6.26	1716.67	6.26	1858.33	6.26	1475	5.93742	271	--	--
6.35789	2838	6.35789	2351	6.35789	2877	6.85789	4489			6.35789	2790	6.35789	2839	6.35789	2358	6.35789	2100								361.819	26.5451	391.443	13.775	341.45	9.10299	217.376	-2.61078e-08			6.28	1733.33	6.28	1900	6.28	1516.67	5.95789	270	--	--
6.37837	2812	6.37837	2355	6.37837	2843	6.87837	4449			6.37837	2820	6.37837	2852	6.37837	2304	6.37837	2101								362.795	26.5417	392.579	13.7464	342.306	9.16181	217.482	-2.60898e-08			6.3	1750	6.3	1933.33	6.3	1508.33	5.97837	268	--	--
6.39884	2837	6.39884	2389	6.39884	2869	6.89884	4494			6.39884	2788	6.39884	2884	6.39884	2304	6.39884	2083								363.826	26.5387	393.695	13.7193	343.118	9.21217	217.588	-2.6092e-08			6.32	1750	6.32	1858.33	6.32	1541.67	5.99884	268	--	--
6.41932	2846	6.41932	2361	6.41932	2859	6.91932	4499			6.41932	2838	6.41932	2884	6.41932	2302	6.41932	2128								364.812	26.5351	394.94	13.6942	343.948	9.25231	217.694	-2.60894e-08			6.34	1775	6.34	1775	6.34	1475	6.01932	269	--	--
6.43979	2850	6.43979	2373	6.43979	2907	6.93979	4479			6.43979	2796	6.43979	2852	6.43979	2330	6.43979	2119								365.784	26.5313	396.104	13.6708	344.801	9.28239	217.8	-2.60814e-08			6.36	1683.33	6.36	1883.33	6.36	1475	6.03979	281	--	--
6.46027	2842	6.46027	2389	6.46027	2843	6.96027	4516			6.46027	2829	6.46027	2881	6.46027	2325	6.46027	2084								366.713	26.5278	397.288	13.6483	345.617	9.30803	217.906	-2.60943e-08			6.38	1716.67	6.38	1758.33	6.38	1458.33	6.06027	270	--	--
6.48074	2818	6.48074	2348	6.48074	2891	6.98074	4476			6.48074	2807	6.48074	2892	6.48074	2308	6.48074	2112								367.684	26.5241	398.487	13.6273	346.45	9.32735	218.012	-2.60758e-08			6.4	1783.33	6.4	1883.33	6.4	1566.67	6.08074	267	--	--
6.50122	2823	6.50122	2346	6.50122	2861	7.00122	4448			6.50122	2781	6.50122	2848	6.50122	2322	6.50122	2141								368.65	26.5211	399.602	13.6078	347.324	9.33482	218.118	-2.60794e-08			6.42	1766.67	6.42	1883.33	6.42	1508.33	6.10122	260	--	--
6.52169	2844	6.52169	2346	6.52169	2852	7.02169	4463			6.52169	2810	6.52169	2845	6.52169	2276	6.52169	2082								369.656	26.5176	400.801	13.591	348.176	9.32414	218.224	-2.60589e-08			6.44	1741.67	6.44	1800	6.44	1541.67	6.12169	267	--	--
6.54217	2844	6.54217	2350	6.54217	2874	7.04217	4507			6.54217	2779	6.54217	2840	6.54217	2314	6.54217	2085								370.662	26.5142	401.964	13.5761	348.985	9.30344	218.33	-2.60743e-08			6.46	1758.33	6.46	1941.67	6.46	1441.67	6.14217	289	--	--
6.56264	2864	6.56264	2330	6.56264	2851	7.06264	4464			6.56264	2788	6.56264	2841	6.56264	2315	6.56264	2116								371.664	26.5116	403.172	13.5642	349.79	9.28769	218.436	-2.60494e-08			6.48	1733.33	6.48	1800	6.48	1475	6.16264	265	--	--
6.58312	2832	6.58312	2379	6.58312	2852	7.08312	4503			6.58312	2823	6.58312	2839	6.58312	2273	6.58312	2113								372.596	26.5079	404.323	13.5548	350.624	9.26727	218.542	-2.60723e-08			6.5	1791.67	6.5	1841.67	6.5	1516.67	6.18312	268	--	--
6.60359	2834	6.60359	2370	6.60359	2866	7.10359	4474			6.60359	2815	6.60359	2875	6.60359	2312	6.60359	2113								373.565	26.5054	405.489	13.548	351.425	9.23634	218.648	-2.60713e-08			6.52	1725	6.52	1883.33	6.52	1500	6.20359	251	--	--
6.62407	2825	6.62407	2360	6.62407	2827	7.12407	4486			6.62407	2793	6.62407	2827	6.62407	2276	6.62407	2101								374.567	26.5024	406.679	13.5441	352.266	9.19677	218.754	-2.60665e-08			6.54	1700	6.54	1891.67	6.54	1475	6.22407	249	--	--
6.64454	2828	6.64454	2357	6.64454	2842	7.14454	4492			6.64454	2806	6.64454	2841	6.64454	2266	6.64454	2127								375.58	26.5003	407.882	13.5428	353.042	9.14301	218.86	-2.60617e-08			6.56	1800	6.56	1841.67	6.56	1450	6.24454	291	--	--
6.66502	2839	6.66502	2351	6.66502	2853	7.16502	4492			6.66502	2803	6.66502	2880	6.66502	2310	6.66502	2136								376.522	26.4971	409.056	13.5435	353.928	9.07102	218.966	-2.60597e-08			6.58	1808.33	6.58	1775	6.58	1508.33	6.26502	268	--	--
6.68549	2816	6.68549	2329	6.68549	2842	7.18549	4440			6.68549	2779	6.68549	2843	6.68549	2294	6.68549	2119								377.487	26.4949	410.237	13.5448	354.701	8.98031	219.072	-2.60635e-08			6.6	1733.33	6.6	1900	6.6	1525	6.28549	266	--	--
6.70597	2815	6.70597	2337	6.70597	2911	7.20597	4473			6.70597	2806	6.70597	2861	6.70597	2293	6.70597	2111								378.525	26.4923	411.398	13.5464	355.477	8.87577	219.178	-2.60512e-08			6.62	1741.67	6.62	1891.67	6.62	1583.33	6.30597	247	--	--
6.72644	2836	6.72644	2350	6.72644	2829	7.22644	4518			6.72644	2785	6.72644	2850	6.72644	2285	6.72644	2122								379.439	26.4896	412.591	13.5487	356.353	8.76086	219.284	-2.60555e-08			6.64	1725	6.64	1858.33	6.64	1508.33	6.32644	281	--	--
6.74692	2829	6.74692	2390	6.74692	2876	7.24692	4511			6.74692	2802	6.74692	2845	6.74692	2306	6.74692	2125								380.387	26.4873	413.779	13.5513	357.106	8.63661	219.39	-2.60329e-08			6.66	1733.33	6.66	1808.33	6.66	1500	6.34692	276	--	--
6.76739	2825	6.76739	2339	6.76739	2871	7.26739	4480			6.76739	2807	6.76739	2883	6.76739	2286	6.76739	2110								381.416	26.4856	414.979	13.5547	357.893	8.50072	219.496	-2.60503e-08			6.68	1808.33	6.68	1850	6.68	1466.67	6.36739	272	--	--
6.78787	2800	6.78787	2369	6.78787	2889	7.28787	4479			6.78787	2784	6.78787	2845	6.78787	2317	6.78787	2134								382.393	26.4831	416.125	13.5572	358.738	8.35045	219.602	-2.60345e-08			6.7	1725	6.7	1841.67	6.7	1558.33	6.38787	260	--	--
6.80834	2867	6.80834	2356	6.80834	2809	7.30834	4439			6.80834	2781	6.80834	2851	6.80834	2306	6.80834	2096								383.433	26.4813	417.36	13.5596	359.571	8.18845	219.708	-2.60404e-08			6.72	1716.67	6.72	1966.67	6.72	1500	6.40834	252	--	--
6.82882	2836	6.82882	2340	6.82882	2841	7.32882	4480			6.82882	2791	6.82882	2842	6.82882	2328	6.82882	2144								384.406	26.4796	418.497	13.5627	360.318	8.01059	219.814	-2.60486e-08			6.74	1675	6.74	1816.67	6.74	1416.67	6.42882	268	--	--
6.84929	2819	6.84929	2337	6.84929	2873	7.34929	4493			6.84929	2793	6.84929	2843	6.84929	2273	6.84929	2127								385.288	26.4779	419.683	13.5642	361.164	7.83545	219.92	-2.60332e-08			6.76	1700	6.76	1833.33	6.76	1458.33	6.44929	255	--	--
6.86977	2851	6.86977	2342	6.86977	2848	7.36977	4488			6.86977	2791	6.86977	2855	6.86977	2261	6.86977	2112								386.308	26.4756	420.857	13.5651	361.972	7.65527	220.026	-2.60355e-08			6.78	1700	6.78	1875	6.78	1491.67	6.46977	277	--	--
6.89024	2820	6.89024	2361	6.89024	2854	7.39024	4460			6.89024	2779	6.89024	2850	6.89024	2295	6.89024	2140								387.341	26.4746	422.034	13.5662	362.706	7.46889	220.132	-2.60378e-08			6.8	1733.33	6.8	1758.33	6.8	1483.33	6.49024	260	--	--
6.91072	2821	6.91072	2384	6.91072	2880	7.41072	4504			6.91072	2773	6.91072	2851	6.91072	2324	6.91072	2116								388.357	26.473	423.179	13.5669	363.546	7.26687	220.238	-2.60443e-08			6.82	1775	6.82	1816.67	6.82	1375	6.51072	280	--	--
6.93119	2829	6.93119	2335	6.93119	2847	7.43119	4519			6.93119	2756	6.93119	2854	6.93119	2314	6.93119	2167								389.335	26.4722	424.372	13.5675	364.305	7.04152	220.344	-2.60119e-08			6.84	1716.67	6.84	1958.33	6.84	1450	6.53119	265	--	--
6.95167	2825	6.95167	2335	6.95167	2858	7.45167	4467			6.95167	2787	6.95167	2826	6.95167	2293	6.95167	2136								390.354	26.4703	425.534	13.5677	365.042	6.77912	220.45	-2.6034e-08			6.86	1733.33	6.86	1775	6.86	1475	6.55167	267	--	--
6.97214	2831	6.97214	2380	6.97214	2876	7.47214	4470			6.97214	2789	6.97214	2824	6.97214	2253	6.97214	2183								391.331	26.4695	426.783	13.5671	365.908	6.4902	220.556	-2.60133e-08			6.88	1675	6.88	1800	6.88	1458.33	6.57214	248	--	--
6.99262	2855	6.99262	2353	6.99262	2841	7.49262	4466			6.99262	2792	6.99262	2853	6.99262	2284	6.99262	2131								392.357	26.4688	427.987	13.5657	396.955	0.55935	220.662	-2.60021e-08			6.9	1750	6.9	1850	6.9	1458.33	6.59262	281	--	--
7.01309	2810	7.01309	2362	7.01309	2851	7.51309	4493			7.01309	2784	7.01309	2820	7.01309	2303	7.01309	2116								393.287	26.4684	429.115	13.5639	397.868	0.54634	220.768	-2.60122e-08			6.92	1733.33	6.92	1775	6.92	1441.67	6.61309	281	--	--
7.03357	2826	7.03357	2334	7.03357	2866	7.53357	4480			7.03357	2786	7.03357	2836	7.03357	2316	7.03357	2130								394.25	26.4681	430.291	13.5626	398.618	0.53422	220.874	-2.60008e-08			6.94	1733.33	6.94	1825	6.94	1633.33	6.63357	271	--	--
7.05404	2849	7.05404	2350	7.05404	2883	7.55404	4475			7.05404	2774	7.05404	2836	7.05404	2335	7.05404	2134								395.241	26.4678	431.547	13.5616	399.45	0.52302	220.98	-2.60073e-08			6.96	1741.67	6.96	1783.33	6.96	1575	6.65404	246	--	--
7.07452	2826	7.07452	2355	7.07452	2874	7.57452	4535			7.07452	2779	7.07452	2845	7.07452	2278	7.07452	2121								396.209	26.4676	432.712	13.5604	400.316	0.51337	221.086	-2.59876e-08			6.98	1733.33	6.98	1866.67	6.98	1550	6.67452	240	--	--
7.09499	2822	7.09499	2331	7.09499	2806	7.59499	4512			7.09499	2797	7.09499	2823	7.09499	2304	7.09499	2137								397.229	26.4572	433.903	13.5597	401.095	0.50459	221.192	-2.60015e-08			7	1725	7	1841.67	7	1450	6.69499	273	--	--
7.11547	2854	7.11547	2379	7.11547	2879	7.61547	4526			7.11547	2800	7.11547	2874	7.11547	2312	7.11547	2159								398.207	26.4564	435.114	13.5584	401.959	0.49638	221.298	-2.59742e-08			7.02	1766.67	7.02	1766.67	7.02	1558.33	6.71547	274	--	--
7.13594	2822	7.13594	2344	7.13594	2839	7.63594	4513			7.13594	2805	7.13594	2851	7.13594	2304	7.13594	2149								399.195	26.456	436.341	13.5568	402.816	0.48872	221.404	-2.59811e-08			7.04	1725	7.04	1866.67	7.04	1441.67	6.73594	272	--	--
7.15642	2844	7.15642	2362	7.15642	2875	7.65641	4545			7.15642	2802	7.15642	2818	7.15642	2288	7.15642	2139								400.235	26.4561	437.537	13.5553	403.607	0.48174	221.51	-2.59897e-08			7.06	1825	7.06	1850	7.06	1525	6.75641	275	--	--
7.17689	2820	7.17689	2347	7.17689	2848	7.67689	4513			7.17689	2771	7.17689	2861	7.17689	2262	7.17689	2129								401.201	26.4552	438.704	13.5541	404.438	0.47432	221.616	-2.59822e-08			7.08	1700	7.08	1858.33	7.08	1483.33	6.77689	268	--	--
7.19736	2797	7.19736	2345	7.19736	2862	7.69736	4492			7.19736	2757	7.19736	2849	7.19736	2289	7.19736	2128								402.23	26.4548	439.873	13.5527	405.19	0.46643	221.722	-2.5966e-08			7.1	1708.33	7.1	1891.67	7.1	1433.33	6.79736	283	--	--
7.21784	2826	7.21784	2339	7.21784	2805	7.71784	4488			7.21784	2770	7.21784	2832	7.21784	2296	7.21784	2133								403.24	26.4548	441.067	13.5513	405.976	0.45988	221.828	-2.59576e-08			7.12	1783.33	7.12	1766.67	7.12	1541.67	6.81784	280	--	--
7.23832	2842	7.23832	2342	7.23832	2818	7.73832	4500			7.23832	2836	7.23832	2844	7.23832	2318	7.23832	2113								404.262	26.4542	442.261	13.5499	406.748	0.45385	221.934	-2.59669e-08			7.14	1766.67	7.14	1850	7.14	1533.33	6.83831	292	--	--
7.25879	2815	7.25879	2339	7.25879	2854	7.75879	4528			7.25879	2799	7.25879	2821	7.25879	2301	7.25879	2145								405.136	26.4536	443.399	13.5488	407.56	0.4464	222.04	-2.59405e-08			7.16	1766.67	7.16	1883.33	7.16	1475	6.85879	272	--	--
7.27926	2824	7.27926	2356	7.27926	2872	7.77926	4501			7.27926	2785	7.27926	2835	7.27926	2270	7.27926	2124								406.229	26.453	444.6	13.548	408.422	0.43962	222.146	-2.59508e-08			7.18	1816.67	7.18	1816.67	7.18	1516.67	6.87926	292	--	--
7.29974	2825	7.29974	2390	7.29974	2865	7.79974	4490			7.29974	2794	7.29974	2872	7.29974	2292	7.29974	2143								407.256	26.4538	445.792	13.5472	409.287	0.43295	222.252	-2.594e-08			7.2	1708.33	7.2	1791.67	7.2	1591.67	6.89974	292	--	--
7.32022	2829	7.32022	2340	7.32022	2846	7.82022	4531			7.32022	2792	7.32022	2857	7.32022	2313	7.32022	2141								408.254	26.4529	446.924	13.5465	410.046	0.42673	222.358	-2.59536e-08			7.22	1750	7.22	1775	7.22	1400	6.92021	282	--	--
7.34069	2828	7.34069	2327	7.34069	2865	7.84069	4507			7.34069	2787	7.34069	2839	7.34069	2283	7.34069	2159								409.278	26.4518	448.136	13.5454	410.911	0.41938	222.464	-2.59294e-08			7.24	1775	7.24	1783.33	7.24	1458.33	6.94069	300	--	--
7.36116	2802	7.36116	2336	7.36116	2838	7.86116	4535			7.36116	2775	7.36116	2844	7.36116	2308	7.36116	2096								410.192	26.4507	449.35	13.5447	411.678	0.4127	222.57	-2.59391e-08			7.26	1675	7.26	1850	7.26	1491.67	6.96116	235	--	--
7.38164	2795	7.38164	2346	7.38164	2844	7.88164	4514			7.38164	2823	7.38164	2836	7.38164	2334	7.38164	2161								411.205	26.4495	450.505	13.5444	412.473	0.40772	222.676	-2.59392e-08			7.28	1716.67	7.28	1850	7.28	1550	6.98164	271	--	--
7.40212	2819	7.40212	2368	7.40212	2884	7.90212	4516			7.40212	2807	7.40212	2862	7.40212	2313	7.40212	2151								412.215	26.4504	451.709	13.5432	413.383	0.40235	222.782	-2.59164e-08			7.3	1766.67	7.3	1808.33	7.3	1441.67	7.00211	250	--	--
7.42259	2831	7.42259	2372	7.42259	2827	7.92259	4507			7.42259	2810	7.42259	2832	7.42259	2271	7.42259	2157								413.23	26.4487	452.89	13.5416	414.164	0.398	222.888	-2.59193e-08			7.32	1683.33	7.32	1791.67	7.32	1500	7.02259	250	--	--
7.44306	2833	7.44306	2320	7.44306	2854	7.94307	4501			7.44306	2756	7.44306	2812	7.44306	2310	7.44306	2113								414.22	26.447	454.08	13.5403	414.941	0.39337	222.994	-2.59035e-08			7.34	1716.67	7.34	1766.67	7.34	1425	7.04306	282	--	--
7.46354	2811	7.46354	2366	7.46354	2846	7.96354	4483			7.46354	2796	7.46354	2839	7.46354	2292	7.46354	2134								415.186	26.4461	455.223	13.5396	415.777	0.38801	223.1	-2.5908e-08			7.36	1741.67	7.36	1808.33	7.36	1475	7.06354	284	--	--
7.48402	2813	7.48402	2318	7.48402	2868	7.98401	4518			7.48402	2786	7.48402	2852	7.48402	2291	7.48402	2129								416.196	26.4449	456.5	13.5386	416.612	0.38429	223.206	-2.59026e-08			7.38	1733.33	7.38	1841.67	7.38	1466.67	7.08402	306	--	--
7.50449	2818	7.50449	2340	7.50449	2870	8.00449	4488			7.50449	2781	7.50449	2801	7.50449	2306	7.50449	2175								417.159	26.4429	457.69	13.5372	417.356	0.38059	223.312	-2.59094e-08			7.4	1666.67	7.4	1883.33	7.4	1508.33	7.10449	265	--	--
7.52496	2804	7.52496	2333	7.52496	2883	8.02496	4470			7.52496	2787	7.52496	2853	7.52496	2319	7.52496	2146								418.163	26.4406	458.868	13.5368	418.241	0.37606	223.418	-2.59211e-08			7.42	1741.67	7.42	1791.67	7.42	1441.67	7.12496	282	--	--
7.54544	2844	7.54544	2346	7.54544	2875	8.04544	4498			7.54544	2784	7.54544	2826	7.54544	2299	7.54544	2156								419.216	26.4388	460.019	13.5379	418.998	0.37287	223.524	-2.58852e-08			7.44	1675	7.44	1850	7.44	1483.33	7.14544	267	--	--
7.56591	2826	7.56591	2357	7.56591	2820	8.06591	4549			7.56591	2802	7.56591	2844	7.56591	2314	7.56592	2144								420.247	26.4359	461.229	13.538	419.81	0.37046	223.63	-2.58913e-08			7.46	1733.33	7.46	1858.33	7.46	1550	7.16591	278	--	--
7.58639	2833	7.58639	2371	7.58639	2874	8.08639	4510			7.58639	2756	7.58639	2823	7.58639	2315	7.58639	2149								421.217	26.4341	462.482	13.5375	420.644	0.36714	223.736	-2.58788e-08			7.48	1775	7.48	1850	7.48	1608.33	7.18639	271	--	--
7.60686	2827	7.60686	2343	7.60686	2841	8.10686	4524			7.60686	2821	7.60686	2861	7.60686	2298	7.60686	2144								422.282	26.4308	463.564	13.5368	421.477	0.36506	223.842	-2.58791e-08			7.5	1716.67	7.5	1816.67	7.5	1516.67	7.20686	259	--	--
7.62734	2814	7.62734	2336	7.62734	2836	8.12734	4529			7.62734	2793	7.62734	2876	7.62734	2304	7.62734	2165								423.307	26.4283	464.799	13.5372	422.321	0.36184	223.948	-2.58591e-08			7.52	1741.67	7.52	1783.33	7.52	1433.33	7.22734	293	--	--
7.64781	2804	7.64781	2312	7.64781	2827	8.14781	4484			7.64781	2782	7.64781	2840	7.64781	2277	7.64781	2163								424.288	26.4259	465.936	13.537	423.141	0.35985	224.054	-2.58978e-08			7.54	1766.67	7.54	1833.33	7.54	1591.67	7.24781	314	--	--
7.66829	2793	7.66829	2306	7.66829	2853	8.16829	4523			7.66829	2789	7.66829	2847	7.66829	2302	7.66829	2168								425.286	26.422	467.136	13.5374	423.946	0.35817	224.16	-2.58861e-08			7.56	1750	7.56	1850	7.56	1483.33	7.26829	293	--	--
7.68876	2823	7.68876	2334	7.68876	2852	8.18876	4507			7.68876	2778	7.68876	2841	7.68876	2268	7.68877	2146								426.268	26.4186	468.329	13.539	424.745	0.35701	224.266	-2.58951e-08			7.58	1791.67	7.58	1791.67	7.58	1541.67	7.28876	302	--	--
7.70924	2854	7.70924	2332	7.70924	2847	8.20924	4495			7.70924	2782	7.70924	2860	7.70924	2307	7.70924	2191								427.283	26.4156	469.577	13.5393	425.544	0.35482	224.372	-2.58941e-08			7.6	1791.67	7.6	1908.33	7.6	1516.67	7.30924	295	--	--
7.72971	2826	7.72971	2340	7.72971	2859	8.22971	4466			7.72971	2786	7.72971	2836	7.72971	2310	7.72971	2160								428.248	26.4115	470.751	13.5394	426.303	0.35352	224.478	-2.58525e-08			7.62	1650	7.62	1858.33	7.62	1491.67	7.32971	286	--	--
7.75019	2839	7.75019	2355	7.75019	2871	8.25019	4511			7.75019	2772	7.75019	2861	7.75019	2336	7.75019	2135								429.219	26.4078	471.86	13.5398	427.158	0.35258	224.584	-2.58572e-08			7.64	1750	7.64	1850	7.64	1475	7.35019	300	--	--
7.77066	2813	7.77066	2348	7.77066	2852	8.27066	4496			7.77066	2771	7.77066	2827	7.77066	2304	7.77066	2174								430.265	26.4046	473.084	13.5404	427.976	0.3518	224.69	-2.58482e-08			7.66	1750	7.66	1725	7.66	1491.67	7.37066	297	--	--
7.79114	2829	7.79114	2396	7.79114	2849	8.29114	4559			7.79114	2815	7.79114	2826	7.79114	2322	7.79114	2122								431.354	26.4006	474.228	13.5405	428.861	0.35027	224.796	-2.58562e-08			7.68	1800	7.68	1900	7.68	1516.67	7.39114	297	--	--
7.81161	2844	7.81161	2333	7.81161	2861	8.31161	4507			7.81161	2795	7.81161	2857	7.81161	2307	7.81161	2174								432.401	26.396	475.47	13.5409	429.636	0.34975	224.902	-2.5844e-08			7.7	1750	7.7	1758.33	7.7	1491.67	7.41161	300	--	--
7.83209	2834	7.83209	2321	7.83209	2840	8.33209	4491			7.83209	2781	7.83209	2867	7.83209	2328	7.83209	2159								433.335	26.3914	476.638	13.5415	430.501	0.34791	225.008	-2.5847e-08			7.72	1766.67	7.72	1766.67	7.72	1533.33	7.43209	301	--	--
7.85256	2838	7.85256	2348	7.85256	2854	8.35256	4521			7.85256	2780	7.85256	2843	7.85256	2298	7.85256	2161								434.393	26.3867	477.886	13.5416	431.291	0.34753	225.114	-2.58222e-08			7.74	1700	7.74	1841.67	7.74	1541.67	7.45256	265	--	--
7.87304	2803	7.87304	2344	7.87304	2874	8.37304	4493			7.87304	2786	7.87304	2839	7.87304	2298	7.87304	2175								435.373	26.3826	479.073	13.5413	432.145	0.34645	225.22	-2.58182e-08			7.76	1766.67	7.76	1858.33	7.76	1475	7.47304	292	--	--
7.89351	2824	7.89351	2348	7.89351	2840	8.39351	4534			7.89351	2796	7.89351	2835	7.89351	2312	7.89351	2147								436.34	26.3789	480.243	13.5417	432.97	0.34611	225.326	-2.5829e-08			7.78	1783.33	7.78	1791.67	7.78	1508.33	7.49351	307	--	--
7.91399	2836	7.91399	2330	7.91399	2845	8.41399	4508			7.91399	2786	7.91399	2824	7.91399	2270	7.91399	2158								437.314	26.3759	481.434	13.5422	433.804	0.34549	225.432	-2.5809e-08			7.8	1708.33	7.8	1816.67	7.8	1533.33	7.51399	296	--	--
7.93446	2808	7.93446	2314	7.93446	2820	8.43446	4518			7.93446	2771	7.93446	2848	7.93446	2303	7.93446	2149								438.346	26.3729	482.607	13.543	434.665	0.34411	225.538	-2.58159e-08			7.82	1708.33	7.82	1850	7.82	1533.33	7.53446	286	--	--
7.95494	2857	7.95494	2347	7.95494	2840	8.45494	4525			7.95494	2777	7.95494	2834	7.95494	2299	7.95494	2165								439.302	26.3681	483.798	13.5436	435.476	0.34331	225.644	-2.57879e-08			7.84	1641.67	7.84	1800	7.84	1558.33	7.55494	277	--	--
7.97541	2791	7.97541	2342	7.97541	2862	8.47541	4528			7.97541	2754	7.97541	2855	7.97541	2302	7.97541	2199								440.34	26.3641	484.957	13.5437	436.3	0.34247	225.75	-2.58067e-08			7.86	1791.67	7.86	1783.33	7.86	1475	7.57541	265	--	--
7.99589	2813	7.99589	2343	7.99589	2848	8.49589	4530			7.99589	2806	7.99589	2832	7.99589	2310	7.99589	2181								441.298	26.3617	486.168	13.544	437.089	0.34168	225.856	-2.58005e-08			7.88	1741.67	7.88	1833.33	7.88	1450	7.59589	301	--	--
8.01636	2773	8.01636	2365	8.01636	2863	8.51636	4493			8.01636	2781	8.01636	2861	8.01636	2317	8.01636	2167								442.273	26.3591	487.346	13.5446	437.983	0.34097	225.962	-2.5807e-08			7.9	1708.33	7.9	1900	7.9	1575	7.61636	249	--	--
8.03684	2854	8.03684	2330	8.03684	2867	8.53684	4564			8.03684	2787	8.03684	2863	8.03684	2323	8.03684	2170								443.295	26.3574	488.516	13.5448	438.758	0.34009	226.068	-2.57945e-08			7.92	1750	7.92	1783.33	7.92	1458.33	7.63684	275	--	--
8.05731	2799	8.05731	2334	8.05731	2852	8.55731	4485			8.05731	2771	8.05731	2860	8.05731	2301	8.05731	2191								444.327	26.3549	489.653	13.543	439.623	0.33902	226.174	-2.58031e-08			7.94	1700	7.94	1850	7.94	1475	7.65731	265	--	--
8.07779	2817	8.07779	2358	8.07779	2856	8.57779	4532			8.07779	2779	8.07779	2837	8.07779	2325	8.07779	2175								445.315	26.3524	490.862	13.5448	440.415	0.33902	226.28	-2.57929e-08			7.96	1691.67	7.96	1825	7.96	1516.67	7.67779	300	--	--
8.09826	2800	8.09826	2353	8.09826	2845	8.59826	4507			8.09826	2794	8.09826	2841	8.09826	2311	8.09826	2162								446.329	26.3502	492.007	13.5453	441.21	0.33771	226.386	-2.57783e-08			7.98	1708.33	7.98	1841.67	7.98	1416.67	7.69826	294	--	--
8.11874	2833	8.11874	2327	8.11874	2873	8.61874	4540			8.11874	2792	8.11874	2841	8.11874	2334	8.11874	2171								447.357	26.3494	493.228	13.5455	442.134	0.33658	226.492	-2.57804e-08			8	1791.67	8	1850	8	1441.67	7.71874	259	--	--
8.13921	2794	8.13921	2341	8.13921	2867	8.63921	4540			8.13921	2783	8.13921	2839	8.13921	2319	8.13921	2173								448.403	26.3481	494.402	13.5457	442.957	0.33577	226.598	-2.57616e-08			8.02	1716.67	8.02	1808.33	8.02	1525	7.73921	307	--	--
8.15969	2810	8.15969	2356	8.15969	2857	8.65969	4521			8.15969	2800	8.15969	2835	8.15969	2322	8.15969	2167								449.408	26.347	495.625	13.5458	443.726	0.33422	226.704	-2.57798e-08			8.04	1766.67	8.04	1733.33	8.04	1541.67	7.75969	300	--	--
8.18016	2814	8.18016	2331	8.18016	2863	8.68016	4553			8.18016	2768	8.18016	2849	8.18016	2306	8.18016	2171								450.404	26.3456	496.806	13.5469	444.576	0.3337	226.81	-2.57785e-08			8.06	1666.67	8.06	1808.33	8.06	1400	7.78016	293	--	--
8.20064	2833	8.20064	2330	8.20064	2876	8.70064	4527			8.20064	2765	8.20064	2866	8.20064	2305	8.20064	2167								451.372	26.3448	498.003	13.5468	445.407	0.33287	226.916	-2.57831e-08			8.08	1725	8.08	1841.67	8.08	1675	7.80064	317	--	--
8.22111	2824	8.22111	2318	8.22111	2837	8.72111	4511			8.22111	2782	8.22111	2826	8.22111	2314	8.22111	2157								452.406	26.3443	499.187	13.547	446.255	0.33234	227.022	-2.57686e-08			8.1	1666.67	8.1	1850	8.1	1508.33	7.82111	321	--	--
8.24159	2805	8.24159	2375	8.24159	2855	8.74159	4533			8.24159	2801	8.24159	2850	8.24159	2297	8.24159	2155								453.477	26.3434	500.342	13.5475	447.038	0.33172	227.128	-2.57804e-08			8.12	1725	8.12	1816.67	8.12	1425	7.84159	291	--	--
8.26206	2825	8.26206	2329	8.26206	2860	8.76206	4552			8.26206	2800	8.26206	2813	8.26206	2279	8.26206	2176								454.456	26.343	501.528	13.5468	447.851	0.33071	227.234	-2.57698e-08			8.14	1716.67	8.14	1725	8.14	1475	7.86206	275	--	--
8.28254	2812	8.28254	2372	8.28254	2840	8.78254	4534			8.28254	2801	8.28254	2848	8.28254	2337	8.28254	2174								455.514	26.3426	502.738	13.547	448.679	0.32956	227.34	-2.57724e-08			8.16	1766.67	8.16	1866.67	8.16	1466.67	7.88254	280	--	--
8.30301	2815	8.30301	2336	8.30301	2858	8.80301	4518			8.30301	2813	8.30301	2859	8.30301	2307	8.30301	2213								456.519	26.3425	503.913	13.5474	449.514	0.32788	227.446	-2.5765e-08			8.18	1683.33	8.18	1775	8.18	1558.33	7.90301	299	--	--
8.32349	2830	8.32349	2358	8.32349	2868	8.82349	4528			8.32349	2792	8.32349	2828	8.32349	2297	8.32349	2216								457.563	26.342	505.084	13.5474	450.324	0.32757	227.552	-2.57554e-08			8.2	1666.67	8.2	1750	8.2	1600	7.92349	309	--	--
8.34396	2818	8.34396	2365	8.34396	2803	8.84396	4514			8.34396	2804	8.34396	2837	8.34396	2285	8.34396	2177								458.469	26.3418	506.116	13.547	451.183	0.32694	227.658	-2.57636e-08			8.22	1650	8.22	1800	8.22	1483.33	7.94396	268	--	--
8.36444	2800	8.36444	2350	8.36444	2906	8.86444	4546			8.36444	2810	8.36444	2818	8.36444	2340	8.36444	2183								459.434	26.3397	507.414	13.5462	452.019	0.32576	227.764	-2.57345e-08			8.24	1750	8.24	1841.67	8.24	1500	7.96444	302	--	--
8.38491	2832	8.38491	2332	8.38491	2855	8.88491	4520			8.38491	2799	8.38491	2868	8.38491	2277	8.38491	2174								460.502	26.3408	508.661	13.547	452.858	0.32469	227.87	-2.57367e-08			8.26	1666.67	8.26	1783.33	8.26	1508.33	7.98491	279	--	--
8.40539	2821	8.40539	2356	8.40539	2863	8.90539	4553			8.40539	2775	8.40539	2862	8.40539	2309	8.40539	2205								461.498	26.3422	509.82	13.5473	453.694	0.32335	227.976	-2.57166e-08			8.28	1708.33	8.28	1825	8.28	1591.67	8.00539	279	--	--
8.42586	2815	8.42586	2342	8.42586	2854	8.92586	4572			8.42586	2798	8.42586	2869	8.42586	2342	8.42586	2221								462.515	26.342	511.043	13.5471	454.504	0.32266	228.082	-2.57231e-08			8.3	1775	8.3	1841.67	8.3	1483.33	8.02586	314	--	--
8.44634	2823	8.44634	2328	8.44634	2877	8.94634	4515			8.44634	2781	8.44634	2876	8.44634	2308	8.44634	2189								463.551	26.3425	512.232	13.5469	455.308	0.32103	228.188	-2.57106e-08			8.32	1591.67	8.32	1825	8.32	1475	8.04634	314	--	--
8.46681	2762	8.46681	2346	8.46681	2843	8.96681	4565			8.46681	2774	8.46681	2843	8.46681	2297	8.46681	2175								464.626	26.3406	513.315	13.5467	456.158	0.32011	228.294	-2.57143e-08			8.34	1708.33	8.34	1800	8.34	1416.67	8.06681	317	--	--
8.48729	2829	8.48729	2364	8.48729	2865	8.98729	4539			8.48729	2768	8.48729	2825	8.48729	2313	8.48729	2142								465.634	26.3412	514.549	13.5461	456.891	0.31962	228.4	-2.5716e-08			8.36	1733.33	8.36	1783.33	8.36	1391.67	8.08729	332	--	--
8.50776	2801	8.50776	2341	8.50776	2858	9.00776	4552			8.50776	2780	8.50776	2824	8.50776	2307	8.50776	2134								466.676	26.3398	515.682	13.5455	457.71	0.3179	228.506	-2.5713e-08			8.38	1700	8.38	1766.67	8.38	1500	8.10776	335	--	--
8.52824	2800	8.52824	2338	8.52824	2844	9.02824	4564			8.52824	2802	8.52824	2861	8.52824	2329	8.52824	2218								467.729	26.339	516.847	13.5444	458.588	0.31671	228.612	-2.57157e-08			8.4	1666.67	8.4	1825	8.4	1525	8.12824	310	--	--
8.54871	2810	8.54871	2375	8.54871	2882	9.04871	4536			8.54871	2753	8.54871	2857	8.54871	2322	8.54871	2190								468.776	26.3398	517.976	13.544	459.407	0.31601	228.718	-2.56938e-08			8.42	1658.33	8.42	1741.67	8.42	1491.67	8.14871	310	--	--
8.56919	2792	8.56919	2388	8.56919	2830	9.06919	4556			8.56919	2785	8.56919	2903	8.56919	2317	8.56919	2201								469.801	26.3403	519.169	13.5443	460.236	0.31456	228.824	-2.56962e-08			8.44	1700	8.44	1866.67	8.44	1475	8.16919	325	--	--
8.58966	2804	8.58966	2342	8.58966	2876	9.08966	4522			8.58966	2773	8.58966	2859	8.58966	2324	8.58966	2200								470.881	26.3399	520.376	13.5434	461.045	0.31287	228.93	-2.56738e-08			8.46	1708.33	8.46	1833.33	8.46	1508.33	8.18966	291	--	--
8.61014	2787	8.61014	2328	8.61014	2833	9.11014	4605			8.61014	2774	8.61014	2837	8.61014	2347	8.61014	2196								471.882	26.3397	521.602	13.5423	461.831	0.31152	229.036	-2.56737e-08			8.48	1691.67	8.48	1750	8.48	1508.33	8.21014	318	--	--
8.63061	2795	8.63061	2358	8.63061	2852	9.13061	4575			8.63061	2778	8.63061	2864	8.63061	2308	8.63061	2159								472.841	26.3396	522.685	13.543	462.663	0.31078	229.142	-2.56783e-08			8.5	1725	8.5	1816.67	8.5	1441.67	8.23061	340	--	--
8.65109	2810	8.65109	2318	8.65109	2854	9.15109	4544			8.65109	2783	8.65109	2807	8.65109	2321	8.65109	2182								473.835	26.34	523.892	13.5431	463.501	0.30973	229.248	-2.56561e-08			8.52	1683.33	8.52	1908.33	8.52	1500	8.25109	330	--	--
8.67156	2809	8.67156	2345	8.67156	2871	9.17156	4574			8.67156	2759	8.67156	2834	8.67156	2316	8.67156	2220								474.82	26.3401	525.052	13.5435	464.233	0.3085	229.354	-2.56696e-08			8.54	1741.67	8.54	1816.67	8.54	1466.67	8.27156	308	--	--
8.69204	2814	8.69204	2361	8.69204	2873	9.19204	4546			8.69204	2772	8.69204	2851	8.69204	2337	8.69204	2195								475.831	26.3413	526.276	13.542	465.034	0.30709	229.46	-2.56342e-08			8.56	1716.67	8.56	1808.33	8.56	1416.67	8.29204	332	--	--
8.71251	2818	8.71251	2367	8.71251	2874	9.21251	4520			8.71251	2767	8.71251	2836	8.71251	2330	8.71251	2209								476.793	26.3411	527.467	13.541	465.951	0.30658	229.566	-2.5646e-08			8.58	1683.33	8.58	1775	8.58	1575	8.31251	329	--	--
8.73299	2820	8.73299	2339	8.73299	2848	9.23299	4549			8.73299	2769	8.73299	2863	8.73299	2318	8.73299	2218								477.772	26.3397	528.696	13.5407	466.738	0.30662	229.672	-2.56378e-08			8.6	1608.33	8.6	1841.67	8.6	1475	8.33299	314	--	--
8.75346	2799	8.75346	2332	8.75346	2834	9.25346	4574			8.75346	2779	8.75346	2857	8.75346	2276	8.75346	2198								478.772	26.3403	529.911	13.5399	467.604	0.30522	229.778	-2.56511e-08			8.62	1591.67	8.62	1858.33	8.62	1508.33	8.35346	312	--	--
8.77394	2832	8.77394	2343	8.77394	2839	9.27394	4584			8.77394	2769	8.77394	2852	8.77394	2297	8.77394	2218								479.781	26.3412	531.117	13.5385	468.494	0.3039	229.884	-2.56269e-08			8.64	1691.67	8.64	1775	8.64	1441.67	8.37394	313	--	--
8.79441	2813	8.79441	2345	8.79441	2844	9.29441	4527			8.79441	2773	8.79441	2831	8.79441	2356	8.79441	2167								480.763	26.3409	532.23	13.5378	469.282	0.3025	229.99	-2.56444e-08			8.66	1666.67	8.66	1791.67	8.66	1508.33	8.39441	318	--	--
8.81489	2819	8.81489	2318	8.81489	2828	9.31489	4556			8.81489	2787	8.81489	2837	8.81489	2283	8.81489	2196								481.883	26.3401	533.357	13.5363	470.081	0.30169	230.096	-2.56228e-08			8.68	1666.67	8.68	1800	8.68	1416.67	8.41489	325	--	--
8.83536	2829	8.83536	2349	8.83536	2842	9.33536	4561			8.83536	2756	8.83536	2833	8.83536	2321	8.83536	2187								482.872	26.3402	534.504	13.5349	470.89	0.30118	230.202	-2.5619e-08			8.7	1741.67	8.7	1825	8.7	1441.67	8.43536	314	--	--
8.85584	2813	8.85584	2315	8.85584	2873	9.35584	4591			8.85584	2775	8.85584	2824	8.85584	2326	8.85584	2150								483.855	26.3407	535.698	13.5336	471.829	0.29997	230.308	-2.56135e-08			8.72	1825	8.72	1900	8.72	1475	8.45584	312	--	--
8.87631	2797	8.87631	2322	8.87631	2833	9.37631	4592			8.87631	2787	8.87631	2875	8.87631	2344	8.87631	2217								484.956	26.3391	536.93	13.5322	472.62	0.29933	230.414	-2.55982e-08			8.74	1750	8.74	1800	8.74	1525	8.47631	322	--	--
8.89679	2818	8.89679	2308	8.89679	2853	9.39679	4535			8.89679	2748	8.89679	2847	8.89679	2309	8.89679	2186								486.012	26.3403	538.11	13.5319	473.441	0.29966	230.52	-2.56209e-08			8.76	1658.33	8.76	1741.67	8.76	1416.67	8.49679	294	--	--
8.91726	2813	8.91726	2363	8.91726	2849	9.41726	4522			8.91726	2762	8.91726	2866	8.91726	2302	8.91726	2211								487.038	26.3401	539.274	13.5303	474.298	0.29936	230.626	-2.56066e-08			8.78	1658.33	8.78	1750	8.78	1591.67	8.51726	302	--	--
8.93774	2828	8.93774	2334	8.93774	2846	9.43774	4546			8.93774	2756	8.93774	2866	8.93774	2307	8.93774	2214								488.097	26.3413	540.447	13.5375	475.182	0.29777	230.732	-2.56035e-08			8.8	1700	8.8	1866.67	8.8	1500	8.53774	256	--	--
8.95821	2839	8.95821	2328	8.95821	2837	9.45821	4551			8.95821	2773	8.95821	2851	8.95821	2313	8.95821	2187								489.058	26.3416	541.582	13.5371	476.072	0.29774	230.838	-2.55752e-08			8.82	1725	8.82	1775	8.82	1475	8.55821	271	--	--
8.97869	2830	8.97869	2366	8.97869	2886	9.47869	4544			8.97869	2778	8.97869	2831	8.97869	2357	8.97869	2212								490.018	26.3407	542.8	13.5363	476.847	0.29829	230.944	-2.55763e-08			8.84	1691.67	8.84	1808.33	8.84	1458.33	8.57869	285	--	--
8.99916	2813	8.99916	2329	8.99916	2848	9.49916	4589			8.99916	2771	8.99916	2871	8.99916	2280	8.99916	2171								490.945	26.3414	543.985	13.5358	477.674	0.29821	231.05	-2.55666e-08			8.86	1666.67	8.86	1791.67	8.86	1500	8.59916	335	--	--
9.01964	2799	9.01964	2340	9.01964	2826	9.51964	4563			9.01964	2750	9.01964	2878	9.01964	2304	9.01964	2234								491.92	26.3431	545.131	13.5336	478.497	0.29746	231.156	-2.55634e-08			8.88	1691.67	8.88	1866.67	8.88	1466.67	8.61964	316	--	--
9.04011	2808	9.04011	2354	9.04011	2873	9.54011	4613			9.04011	2757	9.04011	2892	9.04011	2334	9.04011	2244								492.933	26.3448	546.291	13.5358	479.343	0.29766	231.262	-2.55741e-08			8.9	1750	8.9	1808.33	8.9	1600	8.64011	318	--	--
9.06059	2812	9.06059	2317	9.06059	2820	9.56059	4541			9.06059	2778	9.06059	2853	9.06059	2299	9.06059	2212								493.962	26.3461	547.526	13.5316	480.135	0.29683	231.368	-2.55607e-08			8.92	1700	8.92	1816.67	8.92	1425	8.66059	326	--	--
9.08106	2781	9.08106	2313	9.08106	2871	9.58106	4543			9.08106	2780	9.08106	2816	9.08106	2287	9.08106	2184								495.004	26.3468	548.619	13.5371	481.024	0.29677	231.474	-2.55763e-08			8.94	1783.33	8.94	1883.33	8.94	1500	8.68106	310	--	--
9.10154	2812	9.10154	2392	9.10154	2836	9.60154	4544			9.10154	2760	9.10154	2816	9.10154	2298	9.10154	2230								495.969	26.3477	549.813	13.5423	481.776	0.29628	231.58	-2.55544e-08			8.96	1733.33	8.96	1766.67	8.96	1475	8.70154	312	--	--
9.12201	2784	9.12201	2322	9.12201	2883	9.62201	4565			9.12201	2768	9.12201	2857	9.12201	2327	9.12201	2229								497.035	26.3476	551.028	13.5477	482.568	0.29656	231.686	-2.55657e-08			8.98	1691.67	8.98	1925	8.98	1475	8.72201	303	--	--
9.14249	2808	9.14249	2330	9.14249	2887	9.64249	4577			9.14249	2796	9.14249	2872	9.14249	2299	9.14249	2200								498.053	26.3479	552.226	13.5517	483.417	0.29604	231.792	-2.55297e-08			9	1666.67	9	1766.67	9	1483.33	8.74249	316	--	--
9.16296	2815	9.16296	2348	9.16296	2886	9.66296	4581			9.16296	2744	9.16296	2856	9.16296	2329	9.16296	2193								499.166	26.3473	553.384	13.5607	484.286	0.29628	231.898	-2.55484e-08			9.02	1641.67	9.02	1791.67	9.02	1466.67	8.76296	305	--	--
9.18344	2837	9.18344	2346	9.18344	2855	9.68344	4589			9.18344	2764	9.18344	2813	9.18344	2310	9.18344	2201								500.198	26.349	554.539	13.5654	485.124	0.29631	232.004	-2.55468e-08			9.04	1650	9.04	1816.67	9.04	1391.67	8.78344	298	--	--
9.20391	2806	9.20391	2376	9.20391	2859	9.70391	4578			9.20391	2762	9.20391	2863	9.20391	2309	9.20391	2211								501.229	26.3487	555.774	13.5703	486.057	0.29578	232.11	-2.55383e-08			9.06	1666.67	9.06	1791.67	9.06	1425	8.80391	319	--	--
9.22439	2800	9.22439	2340	9.22439	2875	9.72439	4573			9.22439	2785	9.22439	2848	9.22439	2333	9.22439	2206								502.26	26.3506	557.031	13.5764	486.906	0.2962	232.216	-2.5537e-08			9.08	1700	9.08	1841.67	9.08	1491.67	8.82439	304	--	--
9.24486	2776	9.24486	2324	9.24486	2843	9.74486	4593			9.24486	2797	9.24486	2827	9.24486	2325	9.24486	2202								503.324	26.3509	558.197	13.5835	487.653	0.29561	232.322	-2.55417e-08			9.1	1700	9.1	1891.67	9.1	1500	8.84486	342	--	--
9.26534	2802	9.26534	2353	9.26534	2901	9.76534	4562			9.26534	2749	9.26534	2848	9.26534	2293	9.26534	2239								504.349	26.3534	559.353	13.5891	488.517	0.29544	232.428	-2.55292e-08			9.12	1741.67	9.12	1866.67	9.12	1441.67	8.86534	329	--	--
9.28581	2809	9.28581	2372	9.28581	2893	9.78581	4551			9.28581	2781	9.28581	2860	9.28581	2337	9.28581	2225								505.206	26.3544	560.572	13.594	489.425	0.29551	232.534	-2.5509e-08			9.14	1675	9.14	1808.33	9.14	1516.67	8.88581	308	--	--
9.30629	2827	9.30629	2392	9.30629	2894	9.80629	4579			9.30629	2775	9.30629	2843	9.30629	2304	9.30629	2212								506.24	26.3557	561.779	13.5995	490.149	0.29582	232.64	-2.55095e-08			9.16	1733.33	9.16	1850	9.16	1466.67	8.90629	333	--	--
9.32676	2817	9.32676	2345	9.32676	2883	9.82676	4555			9.32676	2747	9.32676	2799	9.32676	2311	9.32676	2193								507.234	26.3569	562.961	13.6034	491.035	0.29588	232.746	-2.54946e-08			9.18	1741.67	9.18	1783.33	9.18	1441.67	8.92676	324	--	--
9.34723	2796	9.34723	2350	9.34723	2893	9.84723	4582			9.34723	2768	9.34723	2833	9.34723	2332	9.34724	2208								508.216	26.359	564.134	13.6084	491.89	0.29495	232.852	-2.5502e-08			9.2	1733.33	9.2	1808.33	9.2	1441.67	8.94723	306	--	--
9.36771	2803	9.36771	2339	9.36771	2911	9.86771	4616			9.36771	2723	9.36771	2845	9.36771	2323	9.36771	2243								509.175	26.3595	565.364	13.6141	492.736	0.29558	232.958	-2.54844e-08			9.22	1716.67	9.22	1850	9.22	1416.67	8.96771	326	--	--
9.38819	2803	9.38819	2341	9.38819	2882	9.88819	4560			9.38819	2770	9.38819	2844	9.38819	2331	9.38819	2221								510.178	26.3628	566.493	13.618	493.625	0.29519	233.064	-2.54883e-08			9.24	1725	9.24	1816.67	9.24	1491.67	8.98818	332	--	--
9.40866	2813	9.40866	2385	9.40866	2865	9.90866	4582			9.40866	2749	9.40866	2839	9.40866	2336	9.40866	2190								511.234	26.3643	567.607	13.6219	494.422	0.29607	233.17	-2.54964e-08			9.26	1633.33	9.26	1791.67	9.26	1541.67	9.00866	308	--	--
9.42914	2845	9.42914	2351	9.42914	2842	9.92914	4581			9.42914	2760	9.42914	2863	9.42914	2347	9.42914	2225								512.274	26.365	568.775	13.6271	495.29	0.29647	233.276	-2.54744e-08			9.28	1758.33	9.28	1808.33	9.28	1608.33	9.02914	332	--	--
9.44961	2807	9.44961	2362	9.44961	2872	9.94961	4591			9.44961	2776	9.44961	2848	9.44961	2283	9.44961	2206								513.24	26.3662	570.023	13.63	496.183	0.29638	233.382	-2.54762e-08			9.3	1741.67	9.3	1708.33	9.3	1566.67	9.04961	329	--	--
9.47008	2811	9.47008	2371	9.47008	2897	9.97008	4622			9.47008	2781	9.47008	2829	9.47008	2317	9.47008	2228								514.251	26.3673	571.194	13.6357	497.013	0.29615	233.488	-2.54503e-08			9.32	1733.33	9.32	1783.33	9.32	1566.67	9.07008	333	--	--
9.49056	2808	9.49056	2333	9.49056	2868	9.99056	4599			9.49056	2777	9.49056	2838	9.49056	2329	9.49056	2246								515.283	26.3683	572.358	13.6392	497.847	0.29653	233.594	-2.54383e-08			9.34	1675	9.34	1750	9.34	1491.67	9.09056	325	--	--
9.51103	2820	9.51103	2342	9.51103	2862	10.011	4626			9.51103	2765	9.51103	2868	9.51103	2318	9.51103	2222								516.331	26.3701	573.542	13.642	498.617	0.29608	233.7	-2.54394e-08			9.36	1700	9.36	1791.67	9.36	1450	9.11103	305	--	--
9.53151	2814	9.53151	2362	9.53151	2893	10.0315	4566			9.53151	2785	9.53151	2854	9.53151	2344	9.53151	2243								517.316	26.3728	574.742	13.6449	499.425	0.29605	233.806	-2.54287e-08			9.38	1658.33	9.38	1825	9.38	1383.33	9.13151	305	--	--
9.55199	2809	9.55199	2334	9.55199	2862	10.052	4574			9.55199	2742	9.55199	2809	9.55199	2322	9.55199	2224								518.366	26.3738	575.954	13.648	500.195	0.29477	233.912	-2.54204e-08			9.4	1733.33	9.4	1750	9.4	1475	9.15198	311	--	--
9.57246	2791	9.57246	2353	9.57246	2882	10.0725	4607			9.57246	2747	9.57246	2836	9.57246	2298	9.57246	2239								519.397	26.3764	577.126	13.651	500.992	0.2959	234.018	-2.5424e-08			9.42	1700	9.42	1875	9.42	1491.67	9.17246	328	--	--
9.59294	2786	9.59294	2374	9.59294	2851	10.0929	4573			9.59294	2763	9.59294	2840	9.59294	2294	9.59294	2210								520.362	26.3776	578.331	13.6531	501.84	0.29647	234.124	-2.54228e-08			9.44	1733.33	9.44	1833.33	9.44	1516.67	9.19294	329	--	--
9.61341	2814	9.61341	2333	9.61341	2864	10.1134	4610			9.61341	2750	9.61341	2833	9.61341	2356	9.61341	2272								521.48	26.3809	579.47	13.6558	502.676	0.29713	234.23	-2.54006e-08			9.46	1683.33	9.46	1783.33	9.46	1508.33	9.21341	346	--	--
9.63388	2824	9.63388	2359	9.63388	2867	10.1339	4541			9.63388	2762	9.63388	2851	9.63388	2290	9.63388	2256								522.425	26.3803	580.684	13.6571	503.579	0.29651	234.336	-2.54261e-08			9.48	1683.33	9.48	1766.67	9.48	1516.67	9.23388	339	--	--
9.65436	2792	9.65436	2341	9.65436	2867	10.1544	4614			9.65436	2752	9.65436	2837	9.65436	2327	9.65436	2236								523.474	26.3847	581.845	13.6601	504.428	0.29658	234.442	-2.53951e-08			9.5	1733.33	9.5	1708.33	9.5	1491.67	9.25436	337	--	--
9.67483	2798	9.67483	2384	9.67483	2905	10.1748	4610			9.67483	2764	9.67483	2837	9.67483	2342	9.67483	2234								524.456	26.3888	583.017	13.6615	505.29	0.29662	234.548	-2.53973e-08			9.52	1683.33	9.52	1783.33	9.52	1475	9.27483	376	--	--
9.69531	2806	9.69531	2340	9.69531	2870	10.1953	4634			9.69531	2746	9.69531	2827	9.69531	2327	9.69531	2233								525.399	26.3911	584.238	13.6624	506.166	0.29594	234.654	-2.5397e-08			9.54	1666.67	9.54	1875	9.54	1450	9.29531	315	--	--
9.71578	2803	9.71578	2358	9.71578	2864	10.2158	4585			9.71578	2777	9.71578	2851	9.71578	2320	9.71579	2258								526.404	26.3939	585.366	13.6656	506.98	0.29555	234.76	-2.54103e-08			9.56	1725	9.56	1833.33	9.56	1516.67	9.31578	317	--	--
9.73626	2786	9.73626	2401	9.73626	2873	10.2363	4583			9.73626	2764	9.73626	2854	9.73626	2297	9.73626	2256								527.391	26.3981	616.605	13.6657	507.823	0.29561	234.866	-2.53847e-08			9.58	1733.33	9.58	1858.33	9.58	1450	9.33626	380	--	--
9.75673	2816	9.75673	2347	9.75673	2864	10.2567	4603			9.75673	2773	9.75673	2846	9.75673	2318	9.75674	2230								528.475	26.4012	617.738	13.6657	508.661	0.29618	234.972	-2.54005e-08			9.6	1700	9.6	1783.33	9.6	1416.67	9.35673	328	--	--
9.77721	2795	9.77721	2313	9.77721	2883	10.2772	4617			9.77721	2782	9.77721	2814	9.77721	2270	9.77721	2230								529.55	26.4047	618.924	13.6678	509.466	0.29727	235.078	-2.53971e-08			9.62	1750	9.62	1791.67	9.62	1458.33	9.37721	336	--	--
9.79768	2816	9.79768	2352	9.79768	2933	10.2977	4592			9.79768	2765	9.79768	2843	9.79768	2352	9.79768	2209								530.617	26.4084	620.098	13.6694	510.291	0.29669	235.184	-2.53823e-08			9.64	1750	9.64	1800	9.64	1508.33	9.39768	321	--	--
9.81816	2831	9.81816	2372	9.81816	2907	10.3182	4623			9.81816	2752	9.81816	2852	9.81816	2324	9.81816	2227								531.661	26.4117	621.216	13.6691	511.089	0.29635	235.29	-2.53805e-08			9.66	1741.67	9.66	1791.67	9.66	1491.67	9.41816	355	--	--
9.83863	2789	9.83863	2388	9.83863	2863	10.3386	4636			9.83863	2759	9.83863	2834	9.83863	2316	9.83863	2278								532.698	26.4132	622.436	13.6696	511.962	0.29652	235.396	-2.53696e-08			9.68	1750	9.68	1825	9.68	1425	9.43863	354	--	--
9.85911	2811	9.85911	2357	9.85911	2878	10.3591	4603			9.85911	2760	9.85911	2839	9.85911	2329	9.85911	2272								533.672	26.4171	623.634	13.6675	512.756	0.29564	235.502	-2.53593e-08			9.7	1741.67	9.7	1850	9.7	1516.67	9.45911	313	--	--
9.87958	2817	9.87958	2371	9.87958	2912	10.3796	4670			9.87958	2747	9.87958	2852	9.87958	2330	9.87958	2234								534.714	26.4212	624.803	13.6676	513.653	0.29547	235.608	-2.53505e-08			9.72	1750	9.72	1791.67	9.72	1491.67	9.47958	382	--	--
9.90006	2792	9.90006	2344	9.90006	2928	10.4001	4585			9.90006	2748	9.90006	2821	9.90006	2296	9.90006	2245								535.681	26.4251	626.063	13.6681	514.475	0.29534	235.714	-2.53837e-08			9.74	1700	9.74	1825	9.74	1350	9.50006	344	--	--
9.92053	2805	9.92053	2371	9.92053	2831	10.4205	4617			9.92053	2781	9.92053	2865	9.92053	2338	9.92053	2251								536.651	26.4311	627.265	13.667	515.332	0.29548	235.82	-2.53512e-08			9.76	1725	9.76	1916.67	9.76	1500	9.52053	339	--	--
9.94101	2790	9.94101	2362	9.94101	2897	10.441	4655			9.94101	2772	9.94101	2845	9.94101	2329	9.94101	2260								537.645	26.435	628.456	13.6686	516.196	0.29572	235.926	-2.53645e-08			9.78	1683.33	9.78	1916.67	9.78	1441.67	9.54101	305	--	--
9.96148	2798	9.96148	2357	9.96148	2906	10.4615	4587			9.96148	2770	9.96148	2827	9.96148	2303	9.96148	2239								538.659	26.439	629.555	13.6674	516.956	0.29508	236.032	-2.53613e-08			9.8	1741.67	9.8	1783.33	9.8	1558.33	9.56148	368	--	--
9.98196	2791	9.98196	2327	9.98196	2920	10.482	4603			9.98196	2760	9.98196	2806	9.98196	2310	9.98196	2251								539.651	26.4425	630.738	13.6659	517.811	0.29652	236.138	-2.53365e-08			9.82	1825	9.82	1741.67	9.82	1400	9.58196	339	--	--
10.0024	2799	10.0024	2367	10.0024	2900	10.5024	4621			10.0024	2758	10.0024	2844	10.0024	2331	10.0024	2284								540.658	26.4479	631.925	13.6638	518.661	0.29564	236.244	-2.53471e-08			9.84	1675	9.84	1783.33	9.84	1433.33	9.60243	343	--	--
10.0229	2821	10.0229	2393	10.0229	2887	10.5229	4630			10.0229	2771	10.0229	2848	10.0229	2307	10.0229	2267								541.648	26.4526	633.095	13.6622	519.535	0.29547	236.35	-2.53174e-08			9.86	1666.67	9.86	1891.67	9.86	1416.67	9.62291	343	--	--
10.0434	2801	10.0434	2359	10.0434	2851	10.5434	4638			10.0434	2766	10.0434	2860	10.0434	2295	10.0434	2265								542.62	26.4569	634.29	13.6619	520.305	0.29534	236.456	-2.53322e-08			9.88	1716.67	9.88	1841.67	9.88	1450	9.64338	320	--	--
10.0639	2789	10.0639	2339	10.0639	2873	10.5639	4609			10.0639	2770	10.0639	2816	10.0639	2321	10.0639	2285								543.59	26.4614	635.524	13.6598	521.163	0.29548	236.562	-2.53231e-08			9.9	1675	9.9	1808.33	9.9	1483.33	9.66386	348	--	--
10.0843	2782	10.0843	2352	10.0843	2843	10.5843	4615			10.0843	2804	10.0843	2825	10.0843	2331	10.0843	2249								544.679	26.4659	636.672	13.659	521.978	0.29572	236.668	-2.53217e-08			9.92	1733.33	9.92	1791.67	9.92	1475	9.68433	333	--	--
10.1048	2801	10.1048	2377	10.1048	2901	10.6048	4581			10.1048	2752	10.1048	2838	10.1048	2303	10.1048	2276								545.754	26.4712	637.87	13.6585	522.804	0.29508	236.774	-2.53028e-08			9.94	1675	9.94	1900	9.94	1433.33	9.70481	307	--	--
10.1253	2797	10.1253	2354	10.1253	2873	10.6253	4605			10.1253	2769	10.1253	2843	10.1253	2296	10.1253	2268								546.739	26.4755	639.07	13.6564	523.573	0.2949	236.88	-2.5306e-08			9.96	1708.33	9.96	1741.67	9.96	1458.33	9.72528	327	--	--
10.1458	2784	10.1458	2365	10.1458	2868	10.6458	4616			10.1458	2768	10.1458	2847	10.1458	2317	10.1457	2261								547.861	26.4799	640.212	13.6554	524.436	0.29534	236.986	-2.52983e-08			9.98	1741.67	9.98	1691.67	9.98	1483.33	9.74576	341	--	--
10.1662	2777	10.1662	2328	10.1662	2864	10.6662	4608			10.1662	2743	10.1662	2853	10.1662	2290	10.1662	2236								548.928	26.4853	641.357	13.6511	525.282	0.29548	237.092	-2.52777e-08			10	1700	10	1866.67	10	1433.33	9.76623	338	--	--
10.1867	2791	10.1867	2362	10.1867	2900	10.6867	4576			10.1867	2757	10.1867	2852	10.1867	2348	10.1867	2250								549.856	26.4893	642.54	13.6495	526.128	0.29572	237.198	-2.52767e-08			10.02	1691.67	10.02	1825	10.02	1475	9.78671	368	--	--
10.2072	2805	10.2072	2332	10.2072	2900	10.7072	4565			10.2072	2772	10.2072	2863	10.2072	2336	10.2072	2250								550.885	26.4951	643.776	13.6469	526.933	0.29508	237.304	-2.52523e-08			10.04	1725	10.04	1775	10.04	1441.67	9.80718	345	--	--
10.2277	2819	10.2277	2329	10.2277	2905	10.7277	4663			10.2277	2778	10.2277	2822	10.2277	2308	10.2277	2260								551.798	26.4993	644.955	13.6452	527.732	0.29652	237.41	-2.52604e-08			10.06	1758.33	10.06	1800	10.06	1466.67	9.82766	320	--	--
10.2481	2815	10.2481	2375	10.2481	2878	10.7481	4606			10.2481	2780	10.2481	2816	10.2481	2306	10.2481	2223								552.819	26.5032	646.128	13.6439	528.521	0.29564	237.516	-2.52308e-08			10.08	1691.67	10.08	1825	10.08	1441.67	9.84813	323	--	--
10.2686	2800	10.2686	2358	10.2686	2878	10.7686	4652			10.2686	2777	10.2686	2839	10.2686	2340	10.2686	2215								553.734	26.5099	647.315	13.6409	529.365	0.29547	237.622	-2.52484e-08			10.1	1733.33	10.1	1791.67	10.1	1433.33	9.86861	363	--	--
10.2891	2788	10.2891	2360	10.2891	2880	10.7891	4607			10.2891	2776	10.2891	2838	10.2891	2335	10.2891	2241								554.756	26.5156	648.479	13.6375	530.161	0.29534	237.728	-2.52651e-08			10.12	1716.67	10.12	1808.33	10.12	1533.33	9.88908	363	--	--
10.3096	2758	10.3096	2365	10.3096	2891	10.8096	4624			10.3096	2762	10.3096	2826	10.3096	2346	10.3095	2280								555.754	26.5223	649.712	13.6357	531.104	0.29548	237.834	-2.5233e-08			10.14	1700	10.14	1841.67	10.14	1425	9.90956	345	--	--
10.33	2761	10.33	2354	10.33	2884	10.83	4628			10.33	2757	10.33	2862	10.33	2320	10.33	2267								556.766	26.5282	650.916	13.6331	531.958	0.29572	237.94	-2.52191e-08			10.16	1633.33	10.16	1858.33	10.16	1533.33	9.93003	375	--	--
10.3505	2802	10.3505	2365	10.3505	2865	10.8505	4664			10.3505	2746	10.3505	2859	10.3505	2329	10.3505	2262								557.795	26.5341	652.075	13.6313	532.81	0.29508	238.046	-2.51951e-08			10.18	1733.33	10.18	1816.67	10.18	1483.33	9.95051	346	--	--
10.371	2781	10.371	2353	10.371	2874	10.871	4658			10.371	2774	10.371	2846	10.371	2314	10.371	2257								558.864	26.54	653.223	13.6274	533.576	0.2949	238.152	-2.52023e-08			10.2	1700	10.2	1775	10.2	1558.33	9.97098	362	--	--
10.3915	2818	10.3915	2355	10.3915	2884	10.8915	4632			10.3915	2759	10.3915	2848	10.3915	2306	10.3915	2270								559.927	26.5461	654.38	13.6237	534.45	0.2949	238.258	-2.51653e-08			10.22	1683.33	10.22	1858.33	10.22	1441.67	9.99146	337	--	--
10.4119	2809	10.4119	2337	10.4119	2856	10.9119	4654			10.4119	2749	10.4119	2844	10.4119	2286	10.4119	2279								561.002	26.5498	655.479	13.621	535.212	0.29534	238.364	-2.51912e-08			10.24	1675	10.24	1766.67	10.24	1525	10.0119	377	--	--
10.4324	2823	10.4324	2342	10.4324	2889	10.9324	4653			10.4324	2747	10.4324	2820	10.4324	2306	10.4324	2285								561.982	26.5558	656.654	13.621	536.073	0.29548	238.47	-2.51677e-08			10.26	1733.33	10.26	1833.33	10.26	1500	10.0324	346	--	--
10.4529	2789	10.4529	2357	10.4529	2891	10.9529	4730			10.4529	2754	10.4529	2837	10.4529	2345	10.4529	2290								563.047	26.5616	657.802	13.6184	536.896	0.29572	238.576	-2.51715e-08			10.28	1708.33	10.28	1783.33	10.28	1516.67	10.0529	339	--	--
10.4734	2805	10.4734	2344	10.4734	2877	10.9734	4686			10.4734	2750	10.4734	2838	10.4734	2315	10.4733	2265								564.061	26.5671	658.979	13.6167	537.772	0.29508	238.682	-2.51478e-08			10.3	1700	10.3	1791.67	10.3	1358.33	10.0734	336	--	--
10.4938	2806	10.4938	2379	10.4938	2911	10.9938	4734			10.4938	2794	10.4938	2827	10.4938	2366	10.4938	2273								565.102	26.5723	660.215	13.6125	538.658	0.29652	238.788	-2.51392e-08			10.32	1758.33	10.32	1750	10.32	1475	10.0938	344	--	--
10.5143	2818	10.5143	2385	10.5143	2883	11.0143	4778			10.5143	2756	10.5143	2828	10.5143	2335	10.5143	2294								566.143	26.5777	661.4	13.6105	539.531	0.29564	238.894	-2.51414e-08			10.34	1658.33	10.34	1808.33	10.34	1466.67	10.1143	359	--	--
10.5348	2783	10.5348	2341	10.5348	2893	11.0348	4730			10.5348	2743	10.5348	2835	10.5348	2303	10.5348	2305								567.193	26.5817	662.557	13.6071	540.402	0.29547	239	-2.51148e-08			10.36	1783.33	10.36	1708.33	10.36	1541.67	10.1348	344	--	--
10.5553	2808	10.5553	2342	10.5553	2886	11.0553	4698			10.5553	2754	10.5553	2850	10.5553	2347	10.5552	2266								568.142	26.5907	663.642	13.6049	541.239	0.29534	239.106	-2.5129e-08			10.38	1741.67	10.38	1791.67	10.38	1483.33	10.1553	336	--	--
10.5757	2781	10.5757	2372	10.5757	2857	11.0757	4726			10.5757	2787	10.5757	2820	10.5757	2308	10.5757	2302								569.065	26.5954	664.336	13.6024	542.084	0.29548	239.212	-2.50987e-08			10.4	1741.67	10.4	1841.67	10.4	1491.67	10.1757	355	--	--
10.5962	2803	10.5962	2372	10.5962	2859	11.0962	4719			10.5962	2786	10.5962	2805	10.5962	2304	10.5962	2274								570.067	26.6003	664.915	13.6001	542.983	0.29534	239.318	-2.5114e-08			10.42	1725	10.42	1766.67	10.42	1458.33	10.1962	370	--	--
10.6167	2804	10.6167	2386	10.6167	2842	11.1167	4799			10.6167	2743	10.6167	2830	10.6167	2327	10.6167	2285								571.1	26.6064	665.386	13.5986	543.819	0.29548	239.424	-2.50852e-08			10.44	1791.67	10.44	1800	10.44	1483.33	10.2167	376	--	--
10.6372	2818	10.6372	2394	10.6372	2884	11.1372	4719			10.6372	2769	10.6372	2817	10.6372	2346	10.6372	2290								572.14	26.6135	665.731	13.5962	544.626	0.29572	239.53	-2.50954e-08			10.46	1650	10.46	1858.33	10.46	1466.67	10.2372	370	--	--
10.6576	2808	10.6576	2356	10.6576	2872	11.1576	4683			10.6576	2781	10.6576	2847	10.6576	2330	10.6576	2271								573.127	26.6191	666.197	13.5939	545.386	0.29508	239.636	-2.5069e-08			10.48	1633.33	10.48	1808.33	10.48	1525	10.2576	333	--	--
10.6781	2788	10.6781	2369	10.6781	2861	11.1781	4690			10.6781	2734	10.6781	2806	10.6781	2303	10.6781	2307								574.074	26.624	666.527	13.59	546.201	0.29652	239.742	-2.5059e-08			10.5	1691.67	10.5	1783.33	10.5	1466.67	10.2781	351	--	--
10.6986	2816	10.6986	2376	10.6986	2872	11.1986	4722			10.6986	2758	10.6986	2816	10.6986	2324	10.6986	2291								575.175	26.6295	666.824	13.5868	546.997	0.29564	239.848	-2.5068e-08			10.52	1716.67	10.52	1758.33	10.52	1500	10.2986	349	--	--
10.7191	2823	10.7191	2391	10.7191	2883	11.2191	4741			10.7191	2778	10.7191	2844	10.7191	2305	10.719	2278								576.211	26.6334	667.068	13.5847	547.783	0.29547	239.954	-2.50524e-08			10.54	1741.67	10.54	1883.33	10.54	1483.33	10.3191	381	--	--
10.7395	2800	10.7395	2389	10.7395	2881	11.2395	4707			10.7395	2782	10.7395	2817	10.7395	2307	10.7395	2266								577.242	26.6384	667.326	13.581	548.601	0.29534	240.06	-2.50772e-08			10.56	1683.33	10.56	1883.33	10.56	1441.67	10.3395	337	--	--
10.76	2835	10.76	2374	10.76	2864	11.26	4696			10.76	2775	10.76	2861	10.76	2292	10.76	2269								578.238	26.6441	667.549	13.5803	549.448	0.29548	240.166	-2.50407e-08			10.58	1633.33	10.58	1841.67	10.58	1466.67	10.36	370	--	--
10.7805	2834	10.7805	2354	10.7805	2904	11.2805	4750			10.7805	2759	10.7805	2816	10.7805	2319	10.7805	2315								579.25	26.648	667.735	13.5772	550.295	0.29572	240.272	-2.50392e-08			10.6	1733.33	10.6	1866.67	10.6	1466.67	10.3805	336	--	--
10.801	2857	10.801	2382	10.801	2884	11.301	4730			10.801	2774	10.801	2806	10.801	2353	10.801	2284								580.266	26.6519	667.853	13.5747	551.089	0.29508	240.378	-2.50087e-08			10.62	1675	10.62	1875	10.62	1500	10.401	338	--	--
10.8214	2843	10.8214	2358	10.8214	2898	11.3214	4683			10.8214	2752	10.8214	2831	10.8214	2344	10.8214	2259								581.207	26.6571	667.964	13.5713	552.003	0.2949	240.484	-2.5032e-08			10.64	1650	10.64	1841.67	10.64	1475	10.4214	350	--	--
10.8419	2842	10.8419	2375	10.8419	2867	11.3419	4671			10.8419	2752	10.8419	2832	10.8419	2331	10.8419	2344								582.201	26.66	668.165	13.5678	552.866	0.2953	240.59	-2.49871e-08			10.66	1708.33	10.66	1808.33	10.66	1491.67	10.4419	348	--	--
10.8624	2886	10.8624	2394	10.8624	2930	11.3624	4699			10.8624	2770	10.8624	2854	10.8624	2302	10.8624	2287								583.218	26.6657	668.296	13.5622	553.72	0.30443	240.696	-2.49995e-08			10.68	1741.67	10.68	1883.33	10.68	1566.67	10.4624	368	--	--
10.8829	2850	10.8829	2397	10.8829	2904	11.3829	4695			10.8829	2761	10.8829	2825	10.8829	2303	10.8828	2308								584.212	26.6692	668.492	13.56	554.547	0.30408	240.802	-2.49909e-08			10.7	1750	10.7	1783.33	10.7	1500	10.4829	383	--	--
10.9033	2863	10.9033	2424	10.9033	2868	11.4033	4729			10.9033	2768	10.9033	2831	10.9033	2308	10.9033	2272								585.195	26.672	668.622	13.5564	555.366	0.30552	240.908	-2.49796e-08			10.72	1725	10.72	1800	10.72	1500	10.5033	358	--	--
10.9238	2886	10.9238	2412	10.9238	2930	11.4238	4654			10.9238	2744	10.9238	2839	10.9238	2325	10.9238	2311								586.202	26.6749	668.679	13.5522	556.181	0.30464	241.014	-2.49971e-08			10.74	1775	10.74	1766.67	10.74	1475	10.5238	350	--	--
10.9443	2883	10.9443	2392	10.9443	2917	11.4443	4691			10.9443	2746	10.9443	2813	10.9443	2286	10.9443	2269								587.231	26.678	668.716	13.5481	557.081	0.30447	241.12	-2.49949e-08			10.76	1591.67	10.76	1808.33	10.76	1525	10.5443	343	--	--
10.9648	2874	10.9648	2434	10.9648	2895	11.4648	4713			10.9648	2753	10.9648	2848	10.9648	2329	10.9648	2293								588.299	26.681	668.81	13.5763	557.959	0.30434	241.226	-2.49947e-08			10.78	1733.33	10.78	1741.67	10.78	1558.33	10.5648	361	--	--
10.9852	2933	10.9852	2427	10.9852	2938	11.4852	4718			10.9852	2740	10.9852	2813	10.9852	2304	10.9852	2304								589.339	26.6831	668.83	13.5769	558.8	0.30448	241.332	-2.49641e-08			10.8	1675	10.8	1858.33	10.8	1400	10.5852	380	--	--
11.0057	2949	11.0057	2445	11.0057	2929	11.5057	4659			11.0057	2754	11.0057	2824	11.0057	2326	11.0057	2279								590.408	26.6858	668.902	13.5772	559.579	0.30472	241.438	-2.49818e-08			10.82	1716.67	10.82	1808.33	10.82	1508.33	10.6057	359	--	--
11.0262	2968	11.0262	2488	11.0262	2946	11.5262	4686			11.0262	2754	11.0262	2826	11.0262	2354	11.0262	2297								591.44	26.6871	668.937	13.5759	560.428	0.30408	241.544	-2.49464e-08			10.84	1683.33	10.84	1783.33	10.84	1525	10.6262	398	--	--
11.0467	2968	11.0467	2489	11.0467	2942	11.5467	4699			11.0467	2721	11.0467	2856	11.0467	2333	11.0466	2296								592.484	26.6901	668.978	13.5738	561.249	0.3039	241.65	-2.49485e-08			10.86	1741.67	10.86	1783.33	10.86	1516.67	10.6467	336	--	--
11.0671	2972	11.0671	2516	11.0671	2972	11.5671	4707			11.0671	2739	11.0671	2815	11.0671	2315	11.0671	2319								593.524	26.6915	669.041	13.5713	562.035	0.30434	241.756	-2.49391e-08			10.88	1833.33	10.88	1791.67	10.88	1475	10.6671	356	--	--
11.0876	3057	11.0876	2560	11.0876	2974	11.5876	4747			11.0876	2745	11.0876	2858	11.0876	2347	11.0876	2318								594.532	26.6924	669.085	13.5678	562.867	0.30448	241.862	-2.49422e-08			10.9	1633.33	10.9	1816.67	10.9	1500	10.6876	360	--	--
11.1081	3136	11.1081	2564	11.1081	3002	11.6081	4717			11.1081	2757	11.1081	2838	11.1081	2337	11.1081	2357								595.504	26.6956	669.04	13.5622	563.719	0.30472	241.968	-2.49542e-08			10.92	1733.33	10.92	1833.33	10.92	1500	10.7081	381	--	--
11.1286	3131	11.1286	2650	11.1286	2977	11.6286	4741			11.1286	2789	11.1286	2794	11.1286	2332	11.1286	2294								596.53	26.6957	669.093	13.56	564.561	0.30408	242.074	-2.49433e-08			10.94	1700	10.94	1775	10.94	1483.33	10.7286	357	--	--
11.149	3200	11.149	2709	11.149	3063	11.649	4772			11.149	2726	11.149	2814	11.149	2330	11.149	2296								597.496	26.6957	669.086	13.5564	565.413	0.30552	242.18	-2.49521e-08			10.96	1716.67	10.96	1816.67	10.96	1541.67	10.749	334	--	--
11.1695	3329	11.1695	2739	11.1695	3039	11.6695	4762			11.1695	2750	11.1695	2899	11.1695	2328	11.1695	2284								598.539	26.6978	669.156	13.5522	566.236	0.30464	242.286	-2.49272e-08			10.98	1733.33	10.98	1783.33	10.98	1458.33	10.7695	348	--	--
11.19	3364	11.19	2843	11.19	3060	11.69	4771			11.19	2781	11.19	2807	11.19	2316	11.19	2292								599.613	26.6994	669.17	13.5772	567.04	0.30447	242.392	-2.49263e-08			11	1700	11	1808.33	11	1475	10.79	415	--	--
11.2105	3578	11.2105	2945	11.2105	3089	11.7105	4767			11.2105	2745	11.2105	2838	11.2105	2365	11.2104	2308								600.588	26.699	669.163	13.5759	567.882	0.30434	242.498	-2.48932e-08			11.02	1691.67	11.02	1816.67	11.02	1475	10.8105	384	--	--
11.2309	3695	11.2309	3081	11.2309	3161	11.7309	4790			11.2309	2759	11.2309	2836	11.2309	2340	11.2309	2305								601.58	26.6996	669.149	13.5738	568.775	0.30448	242.604	-2.49006e-08			11.04	1666.67	11.04	1766.67	11.04	1541.67	10.8309	368	--	--
11.2514	3966	11.2514	3232	11.2514	3130	11.7514	4771			11.2514	2770	11.2514	2840	11.2514	2349	11.2514	2328								602.619	26.6975	669.192	13.5713	569.697	0.30472	242.71	-2.49056e-08			11.06	1766.67	11.06	1783.33	11.06	1358.33	10.8514	426	--	--
11.2719	4199	11.2719	3524	11.2719	3196	11.7719	4804			11.2719	2747	11.2719	2839	11.2719	2343	11.2719	2319								603.583	26.6976	669.191	13.5678	570.519	0.30408	242.816	-2.48841e-08			11.08	1641.67	11.08	1866.67	11.08	1508.33	10.8719	389	--	--
11.2924	4445	11.2924	3755	11.2924	3321	11.7924	4747			11.2924	2753	11.2924	2854	11.2924	2328	11.2924	2343								604.579	26.6981	669.202	13.5622	571.38	0.3039	242.922	-2.48955e-08			11.1	1716.67	11.1	1841.67	11.1	1416.67	10.8924	349	--	--
11.3128	4870	11.3128	3987	11.3128	3187	11.8128	4799			11.3128	2737	11.3128	2848	11.3128	2320	11.3128	2334								605.641	26.697	669.224	13.56	572.134	0.3039	243.028	-2.48525e-08			11.12	1650	11.12	1766.67	11.12	1491.67	10.9128	400	--	--
11.3333	5315	11.3333	4240	11.3333	3297	11.8333	4834			11.3333	2752	11.3333	2849	11.3333	2299	11.3333	2350								606.654	26.6986	669.307	13.5564	572.924	0.30434	243.134	-2.48897e-08			11.14	1683.33	11.14	1800	11.14	1458.33	10.9333	364	--	--
11.3538	5704	11.3538	4414	11.3538	3293	11.8538	4840			11.3538	2759	11.3538	2856	11.3538	2349	11.3538	2349								607.68	26.6974	669.328	13.5522	573.729	0.31048	243.24	-2.4849e-08			11.16	1733.33	11.16	1883.33	11.16	1550	10.9538	379	--	--
11.3743	6139	11.3743	4657	11.3743	3297	11.8743	4914			11.3743	2767	11.3743	2822	11.3743	2347	11.3742	2307								608.683	26.6959	669.388	13.5769	574.658	0.31072	243.346	-2.48385e-08			11.18	1675	11.18	1816.67	11.18	1466.67	10.9743	401	--	--
11.3947	6354	11.3947	4633	11.3947	3307	11.8947	4908			11.3947	2749	11.3947	2850	11.3947	2362	11.3947	2317								609.708	26.6938	669.375	13.5772	575.459	0.31908	243.452	-2.48182e-08			11.2	1683.33	11.2	1750	11.2	1433.33	10.9947	341	--	--
11.4152	6617	11.4152	4503	11.4152	3279	11.9152	4975			11.4152	2744	11.4152	2835	11.4152	2335	11.4152	2311								610.702	26.6922	669.343	13.5759	576.274	0.32052	243.558	-2.4828e-08			11.22	1716.67	11.22	1875	11.22	1500	11.0152	373	--	--
11.4357	6714	11.4357	4278	11.4357	3281	11.9357	4958			11.4357	2749	11.4357	2839	11.4357	2332	11.4357	2365								611.665	26.6919	669.34	13.5738	577.057	0.31964	243.664	-2.47966e-08			11.24	1725	11.24	1750	11.24	1475	11.0357	336	--	--
11.4562	6643	11.4562	3865	11.4562	3252	11.9562	5077			11.4562	2761	11.4562	2828	11.4562	2313	11.4561	2296								612.605	26.6898	669.364	13.5713	577.968	0.31947	243.77	-2.48132e-08			11.26	1775	11.26	1725	11.26	1450	11.0562	365	--	--
11.4766	6337	11.4766	3580	11.4766	3210	11.9766	5080			11.4766	2728	11.4766	2808	11.4766	2309	11.4766	2297								613.6	26.689	669.399	13.5678	578.76	0.31934	243.876	-2.47962e-08			11.28	1700	11.28	1825	11.28	1516.67	11.0766	389	--	--
11.4971	5927	11.4971	3256	11.4971	3205	11.9971	5096			11.4971	2750	11.4971	2843	11.4971	2332	11.4971	2295								614.586	26.6885	669.491	13.5622	579.672	0.31948	243.982	-2.47504e-08			11.3	1666.67	11.3	1833.33	11.3	1516.67	11.0971	384	--	--
11.5176	5717	11.5176	3144	11.5176	3123	12.0176	5240			11.5176	2741	11.5176	2821	11.5176	2320	11.5176	2298								615.576	26.6864	669.588	13.56	580.541	0.31934	244.088	-2.47872e-08			11.32	1641.67	11.32	1733.33	11.32	1550	11.1176	404	--	--
11.5381	5194	11.5381	2979	11.5381	3073	12.0381	5228			11.5381	2729	11.5381	2824	11.5381	2340	11.5381	2308								616.649	26.6854	669.58	13.5564	581.329	0.31948	244.194	-2.47335e-08			11.34	1766.67	11.34	1808.33	11.34	1483.33	11.1381	372	--	--
11.5585	4864	11.5585	2789	11.5585	3020	12.0585	5323			11.5585	2740	11.5585	2822	11.5585	2300	11.5585	2350								617.648	26.6811	669.618	13.5522	582.104	0.32105	244.3	-2.47443e-08			11.36	1750	11.36	1875	11.36	1541.67	11.1585	381	--	--
11.579	4489	11.579	2714	11.579	3017	12.079	5441			11.579	2746	11.579	2816	11.579	2318	11.579	2338								618.718	26.6795	670.588	13.5769	583.04	0.32102	244.406	-2.47184e-08			11.38	1725	11.38	1775	11.38	1500	11.179	380	--	--
11.5995	4346	11.5995	2633	11.5995	3009	12.0995	5489			11.5995	2780	11.5995	2848	11.5995	2340	11.5995	2345								619.681	26.6769	671.588	13.5772	583.8	0.32098	244.512	-2.47305e-08			11.4	1716.67	11.4	1758.33	11.4	1458.33	11.1995	384	--	--
11.62	4034	11.62	2566	11.62	2975	12.12	5592			11.62	2751	11.62	2871	11.62	2316	11.6199	2308								620.862	26.6752	672.588	13.5759	584.573	0.32089	244.618	-2.47009e-08			11.42	1691.67	11.42	1775	11.42	1550	11.22	380	--	--
11.6404	3712	11.6404	2560	11.6404	2970	12.1404	5602			11.6404	2752	11.6404	2833	11.6404	2354	11.6404	2336								621.868	26.6739	673.588	13.5738	585.404	0.329	244.724	-2.46976e-08			11.44	1775	11.44	1708.33	11.44	1483.33	11.2404	391	--	--
11.6609	3516	11.6609	2494	11.6609	2978	12.1609	5710			11.6609	2736	11.6609	2840	11.6609	2329	11.6609	2284								622.86	26.6709	674.588	13.5713	586.229	0.3319	244.83	-2.46984e-08			11.46	1683.33	11.46	1800	11.46	1466.67	11.2609	359	--	--
11.6814	3378	11.6814	2455	11.6814	2934	12.1814	5707			11.6814	2756	11.6814	2813	11.6814	2307	11.6814	2348								623.874	26.6675	675.588	13.5678	587.084	0.33504	244.936	-2.46716e-08			11.48	1716.67	11.48	1808.33	11.48	1483.33	11.2814	376	--	--
11.7019	3275	11.7019	2471	11.7019	2964	12.2019	5750			11.7019	2737	11.7019	2836	11.7019	2320	11.7019	2349								624.979	26.6657	676.588	13.5622	587.925	0.33505	245.042	-2.46705e-08			11.5	1650	11.5	1833.33	11.5	1525	11.3019	385	--	--
11.7223	3128	11.7223	2439	11.7223	2906	12.2223	5813			11.7223	2733	11.7223	2862	11.7223	2346	11.7223	2308								625.92	26.6631	677.588	13.56	588.701	0.3371	245.148	-2.4638e-08			11.52	1725	11.52	1783.33	11.52	1458.33	11.3223	358	--	--
11.7428	3103	11.7428	2434	11.7428	2910	12.2428	5808			11.7428	2726	11.7428	2834	11.7428	2351	11.7428	2359								626.956	26.6613	678.588	13.5564	589.573	0.33678	245.254	-2.46544e-08			11.54	1666.67	11.54	1791.67	11.54	1416.67	11.3428	386	--	--
11.7633	3042	11.7633	2413	11.7633	2924	12.2633	5743			11.7633	2736	11.7633	2803	11.7633	2331	11.7633	2330								627.993	26.6574	679.588	13.5522	590.389	0.33809	245.36	-2.46344e-08			11.56	1758.33	11.56	1833.33	11.56	1508.33	11.3633	403	--	--
11.7837	2944	11.7837	2423	11.7837	2881	12.2837	5665			11.7837	2730	11.7837	2829	11.7837	2309	11.7837	2314								628.974	26.6537	680.588	13.5772	591.272	0.34107	245.466	-2.4674e-08			11.58	1708.33	11.58	1775	11.58	1591.67	11.3837	398	--	--
11.8042	2927	11.8042	2436	11.8042	2888	12.3042	5688			11.8042	2752	11.8042	2856	11.8042	2316	11.8042	2335								629.992	26.651	681.588	13.5759	592.017	0.34251	245.572	-2.46277e-08			11.6	1658.33	11.6	1900	11.6	1433.33	11.4042	389	--	--
11.8247	2920	11.8247	2419	11.8247	2885	12.3247	5631			11.8247	2720	11.8247	2847	11.8247	2371	11.8247	2290								630.923	26.651	682.588	13.5738	592.812	0.34337	245.678	-2.46075e-08			11.62	1725	11.62	1858.33	11.62	1383.33	11.4247	422	--	--
11.8452	2888	11.8452	2425	11.8452	2887	12.3452	5514			11.8452	2724	11.8452	2850	11.8452	2339	11.8452	2319								631.932	26.6484	683.588	13.5713	593.665	0.34656	245.784	-2.46163e-08			11.64	1775	11.64	1758.33	11.64	1433.33	11.4452	399	--	--
11.8657	2890	11.8657	2390	11.8657	2891	12.3657	5446			11.8657	2744	11.8657	2828	11.8657	2323	11.8657	2339								632.933	26.6467	684.588	13.5678	594.562	0.34669	245.89	-2.45974e-08			11.66	1758.33	11.66	1850	11.66	1525	11.4657	386	--	--
11.8861	2876	11.8861	2373	11.8861	2874	12.3861	5432			11.8861	2756	11.8861	2827	11.8861	2308	11.8861	2350								633.985	26.6425	685.588	13.5622	595.436	0.34666	245.996	-2.45942e-08			11.68	1750	11.68	1783.33	11.68	1450	11.4861	408	--	--
11.9066	2864	11.9066	2357	11.9066	2888	12.4066	5307			11.9066	2737	11.9066	2827	11.9066	2321	11.9066	2375								635.027	26.6405	686.588	13.56	596.263	0.3488	246.102	-2.45831e-08			11.7	1691.67	11.7	1883.33	11.7	1500	11.5066	368	--	--
11.9271	2853	11.9271	2360	11.9271	2883	12.4271	5201			11.9271	2730	11.9271	2819	11.9271	2327	11.9271	2368								635.976	26.6371	687.588	13.5564	597.16	0.35044	246.208	-2.45968e-08			11.72	1675	11.72	1766.67	11.72	1525	11.5271	394	--	--
11.9475	2863	11.9475	2434	11.9475	2862	12.4475	5114			11.9475	2746	11.9475	2832	11.9475	2335	11.9475	2328								636.947	26.6349	688.588	13.5522	597.992	0.35005	246.314	-2.45629e-08			11.74	1666.67	11.74	1808.33	11.74	1491.67	11.5475	383	--	--
11.968	2855	11.968	2391	11.968	2880	12.468	5092			11.968	2745	11.968	2841	11.968	2336	11.968	2292								638.032	26.6324	689.588	13.5763	598.885	0.35057	246.42	-2.45549e-08			11.76	1716.67	11.76	1808.33	11.76	1458.33	11.568	351	--	--
11.9885	2838	11.9885	2355	11.9885	2858	12.4885	4958			11.9885	2749	11.9885	2840	11.9885	2345	11.9885	2320								639.025	26.6302	690.588	13.5769	599.79	0.34852	246.526	-2.45236e-08			11.78	1758.33	11.78	1808.33	11.78	1408.33	11.5885	376	--	--
12.009	2836	12.009	2338	12.009	2858	12.509	4985			12.009	2724	12.009	2866	12.009	2360	12.009	2351								640.097	26.6286	691.588	13.5772	600.591	0.34864	246.632	-2.45227e-08			11.8	1733.33	11.8	1825	11.8	1466.67	11.609	396	--	--
12.0295	2768	12.0295	2366	12.0295	2889	12.5295	4880			12.0295	2743	12.0295	2829	12.0295	2323	12.0295	2297								641.046	26.6262	692.588	13.5763	601.328	0.3491	246.738	-2.45268e-08			11.82	1683.33	11.82	1808.33	11.82	1483.33	11.6295	375	--	--
12.0499	2845	12.0499	2353	12.0499	2871	12.5499	4875			12.0499	2752	12.0499	2834	12.0499	2328	12.0499	2322								642.148	26.6239	693.588	13.5763	602.096	0.34798	246.844	-2.45168e-08			11.84	1666.67	11.84	1775	11.84	1416.67	11.6499	391	--	--
12.0704	2828	12.0704	2343	12.0704	2867	12.5704	4889			12.0704	2724	12.0704	2835	12.0704	2269	12.0704	2384								643.083	26.62	694.588	13.5769	602.973	0.34957	246.95	-2.45081e-08			11.86	1741.67	11.86	1816.67	11.86	1533.33	11.6704	417	--	--
12.0909	2799	12.0909	2324	12.0909	2887	12.5909	4810			12.0909	2717	12.0909	2822	12.0909	2305	12.0909	2334								644.04	26.6168	695.588	13.5772	603.886	0.34838	247.056	-2.44753e-08			11.88	1800	11.88	1716.67	11.88	1450	11.6909	397	--	--
12.1113	2809	12.1113	2391	12.1113	2830	12.6113	4817			12.1113	2748	12.1113	2823	12.1113	2327	12.1113	2363								645.05	26.6147	696.588	13.5759	604.76	0.34687	247.162	-2.44653e-08			11.9	1650	11.9	1783.33	11.9	1516.67	11.7113	377	--	--
12.1318	2841	12.1318	2387	12.1318	2859	12.6318	4785			12.1318	2734	12.1318	2801	12.1318	2308	12.1318	2322								646.031	26.611	697.588	13.5738	605.52	0.34482	247.268	-2.4436e-08			11.92	1733.33	11.92	1733.33	11.92	1458.33	11.7318	387	--	--
12.1523	2811	12.1523	2360	12.1523	2870	12.6523	4821			12.1523	2738	12.1523	2799	12.1523	2308	12.1523	2323								647.073	26.6103	698.588	13.5713	606.328	0.34321	247.374	-2.44632e-08			11.94	1741.67	11.94	1800	11.94	1500	11.7523	367	--	--
12.1728	2814	12.1728	2353	12.1728	2897	12.6728	4755			12.1728	2737	12.1728	2840	12.1728	2302	12.1728	2362								648.094	26.6072	699.588	13.5678	607.129	0.34289	247.48	-2.44278e-08			11.96	1675	11.96	1758.33	11.96	1491.67	11.7728	366	--	--
12.1933	2787	12.1933	2320	12.1933	2881	12.6933	4773			12.1933	2714	12.1933	2837	12.1933	2284	12.1933	2317								649.195	26.6047	700.588	13.5622	607.988	0.34075	247.586	-2.44293e-08			11.98	1683.33	11.98	1800	11.98	1433.33	11.7933	375	--	--
12.2137	2805	12.2137	2349	12.2137	2876	12.7137	4712			12.2137	2746	12.2137	2841	12.2137	2328	12.2137	2355								650.295	26.6016	701.588	13.56	608.851	0.33997	247.692	-2.44064e-08			12	1633.33	12	1758.33	12	1600	11.8137	387	--	--
12.2342	2802	12.2342	2370	12.2342	2858	12.7342	4765			12.2342	2741	12.2342	2820	12.2342	2337	12.2342	2368								651.266	26.5993	702.588	13.5564	609.72	0.3395	247.798	-2.43856e-08			12.02	1716.67	12.02	1783.33	12.02	1516.67	11.8342	408	--	--
12.2547	2785	12.2547	2372	12.2547	2820	12.7547	4730			12.2547	2732	12.2547	2863	12.2547	2297	12.2547	2345								652.253	26.5986	703.588	13.5522	610.625	0.33738	247.904	-2.4424e-08			12.04	1716.67	12.04	1775	12.04	1458.33	11.8547	373	--	--
12.2752	2765	12.2752	2362	12.2752	2853	12.7752	4723			12.2752	2738	12.2752	2851	12.2752	2318	12.2752	2395								653.297	26.5961	704.588	13.5759	611.463	0.33639	248.01	-2.43489e-08			12.06	1666.67	12.06	1816.67	12.06	1483.33	11.8751	442	--	--
12.2956	2790	12.2956	2359	12.2956	2864	12.7956	4678			12.2956	2740	12.2956	2820	12.2956	2326	12.2956	2385								654.262	26.5928	705.588	13.5738	612.389	0.33207	248.116	-2.43733e-08			12.08	1666.67	12.08	1833.33	12.08	1475	11.8956	348	--	--
12.3161	2808	12.3161	2341	12.3161	2872	12.8161	4685			12.3161	2721	12.3161	2838	12.3161	2331	12.3161	2340								655.218	26.5904	706.588	13.5713	613.286	0.33048	248.222	-2.43542e-08			12.1	1716.67	12.1	1766.67	12.1	1491.67	11.9161	396	--	--
12.3366	2765	12.3366	2331	12.3366	2856	12.8366	4718			12.3366	2770	12.3366	2796	12.3366	2310	12.3366	2375								656.288	26.5888	707.588	13.5678	614.12	0.32791	248.328	-2.4354e-08			12.12	1683.33	12.12	1758.33	12.12	1458.33	11.9366	381	--	--
12.357	2778	12.357	2313	12.357	2861	12.857	4703			12.357	2755	12.357	2821	12.357	2283	12.357	2367								657.314	26.5873	708.588	13.5622	614.899	0.32616	248.434	-2.43317e-08			12.14	1725	12.14	1800	12.14	1500	11.9571	395	--	--
12.3775	2774	12.3775	2343	12.3775	2868	12.8775	4687			12.3775	2708	12.3775	2831	12.3775	2301	12.3775	2334								658.318	26.5847	709.588	13.56	615.792	0.32488	248.54	-2.43424e-08			12.16	1650	12.16	1800	12.16	1475	11.9775	381	--	--
12.398	2814	12.398	2332	12.398	2816	12.898	4662			12.398	2730	12.398	2840	12.398	2324	12.398	2370								659.295	26.5822	710.588	13.5564	616.643	0.3219	248.646	-2.43316e-08			12.18	1716.67	12.18	1791.67	12.18	1500	11.998	441	--	--
12.4185	2764	12.4185	2324	12.4185	2850	12.9185	4631			12.4185	2763	12.4185	2848	12.4185	2329	12.4185	2353								660.284	26.5814	711.588	13.5522	617.437	0.31847	248.752	-2.43044e-08			12.2	1750	12.2	1808.33	12.2	1541.67	12.0185	414	--	--
12.439	2775	12.439	2344	12.439	2892	12.939	4693			12.439	2724	12.439	2811	12.439	2324	12.439	2346								661.235	26.5786	712.588	13.5772	618.266	0.31669	248.858	-2.43199e-08			12.22	1625	12.22	1800	12.22	1408.33	12.0389	384	--	--
12.4594	2788	12.4594	2311	12.4594	2851	12.9594	4750			12.4594	2735	12.4594	2809	12.4594	2292	12.4594	2409								662.224	26.5759	713.588	13.5759	619.104	0.31413	248.964	-2.42766e-08			12.24	1733.33	12.24	1825	12.24	1533.33	12.0594	422	--	--
12.4799	2757	12.4799	2340	12.4799	2889	12.9799	4693			12.4799	2703	12.4799	2837	12.4799	2328	12.4799	2361								663.212	26.5731	714.588	13.5738	619.934	0.3123	249.07	-2.42849e-08			12.26	1716.67	12.26	1850	12.26	1508.33	12.0799	414	--	--
12.5004	2747	12.5004	2314	12.5004	2880	13.0004	4699			12.5004	2752	12.5004	2841	12.5004	2310	12.5004	2335								664.229	26.5714	715.588	13.5713	620.765	0.31634	249.176	-2.42576e-08			12.28	1700	12.28	1841.67	12.28	1383.33	12.1004	435	--	--
12.5208	2758	12.5208	2325	12.5208	2836	13.0208	4686			12.5208	2719	12.5208	2830	12.5208	2304	12.5208	2413								665.201	26.5695	716.588	13.5678	621.624	0.31648	249.282	-2.42778e-08			12.3	1733.33	12.3	1775	12.3	1408.33	12.1209	390	--	--
12.5413	2776	12.5413	2383	12.5413	2824	13.0413	4700			12.5413	2722	12.5413	2828	12.5413	2270	12.5413	2395								666.257	26.5682	717.588	13.5622	622.423	0.31672	249.388	-2.42291e-08			12.32	1775	12.32	1858.33	12.32	1525	12.1413	398	--	--
12.5618	2788	12.5618	2358	12.5618	2842	13.0618	4659			12.5618	2726	12.5618	2829	12.5618	2311	12.5618	2327								667.298	26.5644	718.588	13.56	623.252	0.31608	249.494	-2.42218e-08			12.34	1700	12.34	1858.33	12.34	1475	12.1618	400	--	--
12.5823	2778	12.5823	2311	12.5823	2872	13.0823	4724			12.5823	2738	12.5823	2832	12.5823	2305	12.5823	2365								668.398	26.5617	719.588	13.5564	624.056	0.31152	249.6	-2.42002e-08			12.36	1641.67	12.36	1825	12.36	1616.67	12.1823	418	--	--
12.6028	2761	12.6028	2324	12.6028	2843	13.1028	4692			12.6028	2720	12.6028	2854	12.6028	2298	12.6028	2371								669.438	26.5598	720.588	13.5522	624.877	0.31064	249.706	-2.41883e-08			12.38	1741.67	12.38	1808.33	12.38	1508.33	12.2027	424	--	--
12.6232	2794	12.6232	2325	12.6232	2853	13.1232	4694			12.6232	2731	12.6232	2845	12.6232	2315	12.6232	2399								670.354	26.5562	721.588	13.5763	625.715	0.31047	249.812	-2.41913e-08			12.4	1725	12.4	1758.33	12.4	1441.67	12.2232	420	--	--
12.6437	2764	12.6437	2319	12.6437	2846	13.1437	4679			12.6437	2726	12.6437	2783	12.6437	2315	12.6437	2326								671.258	26.5556	722.588	13.5769	626.616	0.31034	249.918	-2.41504e-08			12.42	1683.33	12.42	1791.67	12.42	1508.33	12.2437	419	--	--
12.6642	2779	12.6642	2313	12.6642	2861	13.1642	4684			12.6642	2719	12.6642	2812	12.6642	2287	12.6642	2391								672.261	26.5544	723.588	13.5772	627.441	0.31008	250.024	-2.41664e-08			12.44	1666.67	12.44	1858.33	12.44	1483.33	12.2642	406	--	--
12.6846	2732	12.6846	2343	12.6846	2830	13.1846	4699			12.6846	2711	12.6846	2831	12.6846	2285	12.6846	2336								673.297	26.5515	724.588	13.5763	628.294	0.31152	250.13	-2.41318e-08			12.46	1650	12.46	1900	12.46	1508.33	12.2846	403	--	--
12.7051	2777	12.7051	2321	12.7051	2836	13.2051	4719			12.7051	2727	12.7051	2831	12.7051	2328	12.7051	2341								674.374	26.5506	725.588	13.5763	629.099	0.31064	250.236	-2.41431e-08			12.48	1675	12.48	1816.67	12.48	1475	12.3051	344	--	--
12.7256	2771	12.7256	2306	12.7256	2820	13.2256	4669			12.7256	2795	12.7256	2823	12.7256	2293	12.7256	2347								675.431	26.5482	726.588	13.5769	629.921	0.31047	250.342	-2.41029e-08			12.5	1691.67	12.5	1758.33	12.5	1508.33	12.3256	403	--	--
12.7461	2781	12.7461	2327	12.7461	2795	13.2461	4672			12.7461	2718	12.7461	2837	12.7461	2271	12.7461	2339								676.407	26.5453	727.588	13.5772	630.777	0.31034	250.448	-2.4126e-08			12.52	1733.33	12.52	1833.33	12.52	1500	12.3461	428	--	--
12.7666	2759	12.7666	2344	12.7666	2861	13.2666	4697			12.7666	2724	12.7666	2861	12.7666	2318	12.7666	2359								677.458	26.5436	728.588	13.5759	631.626	0.31048	250.554	-2.41083e-08			12.54	1708.33	12.54	1733.33	12.54	1541.67	12.3666	432	--	--
12.787	2756	12.787	2368	12.787	2839	13.287	4674			12.787	2723	12.787	2800	12.787	2342	12.787	2409								678.538	26.5416	729.588	13.5738	632.506	0.31072	250.66	-2.40735e-08			12.56	1750	12.56	1725	12.56	1466.67	12.387	412	--	--
12.8075	2753	12.8075	2323	12.8075	2867	13.3075	4713			12.8075	2704	12.8075	2840	12.8075	2283	12.8075	2375								679.618	26.5399	730.588	13.5713	633.305	0.31008	250.766	-2.40848e-08			12.58	1700	12.58	1783.33	12.58	1441.67	12.4075	427	--	--
12.828	2746	12.828	2323	12.828	2840	13.328	4639			12.828	2701	12.828	2787	12.828	2299	12.828	2399								680.656	26.5377	731.588	13.5678	634.076	0.3099	250.872	-2.40533e-08			12.6	1708.33	12.6	1858.33	12.6	1600	12.428	421	--	--
12.8484	2771	12.8484	2298	12.8484	2828	13.3484	4677			12.8484	2738	12.8484	2819	12.8484	2266	12.8484	2384								681.678	26.5358	732.588	13.5622	634.896	0.31034	250.978	-2.40504e-08			12.62	1650	12.62	1733.33	12.62	1450	12.4484	428	--	--
12.8689	2718	12.8689	2341	12.8689	2863	13.3689	4682			12.8689	2730	12.8689	2770	12.8689	2267	12.8689	2336								682.612	26.5345	733.588	13.56	635.72	0.31048	251.084	-2.40368e-08			12.64	1725	12.64	1783.33	12.64	1500	12.4689	382	--	--
12.8894	2775	12.8894	2310	12.8894	2845	13.3894	4735			12.8894	2718	12.8894	2828	12.8894	2304	12.8894	2340								683.642	26.5313	734.588	13.5564	636.598	0.31072	251.19	-2.40365e-08			12.66	1725	12.66	1883.33	12.66	1475	12.4894	423	--	--
12.9099	2741	12.9099	2301	12.9099	2871	13.4099	4663			12.9099	2729	12.9099	2780	12.9099	2279	12.9099	2415								684.627	26.5308	735.588	13.5522	637.469	0.31008	251.296	-2.40094e-08			12.68	1716.67	12.68	1816.67	12.68	1583.33	12.5099	434	--	--
12.9304	2751	12.9304	2309	12.9304	2845	13.4304	4666			12.9304	2713	12.9304	2812	12.9304	2319	12.9304	2424								685.581	26.5279	736.588	13.5759	638.299	0.31152	251.402	-2.39819e-08			12.7	1725	12.7	1783.33	12.7	1366.67	12.5304	407	--	--
12.9508	2769	12.9508	2290	12.9508	2850	13.4508	4623			12.9508	2716	12.9508	2845	12.9508	2301	12.9508	2363								686.577	26.5266	737.588	13.5738	639.143	0.31064	251.508	-2.39746e-08			12.72	1708.33	12.72	1841.67	12.72	1533.33	12.5508	425	--	--
12.9713	2743	12.9713	2339	12.9713	2846	13.4713	4733			12.9713	2710	12.9713	2819	12.9713	2311	12.9713	2384								687.547	26.5257	738.588	13.5713	640.018	0.31047	251.614	-2.39459e-08			12.74	1725	12.74	1833.33	12.74	1441.67	12.5713	426	--	--
12.9918	2766	12.9918	2327	12.9918	2827	13.4918	4718			12.9918	2729	12.9918	2787	12.9918	2297	12.9918	2370								688.47	26.5232	739.588	13.5678	640.889	0.31034	251.72	-2.39658e-08			12.76	1750	12.76	1841.67	12.76	1483.33	12.5918	437	--	--
13.0122	2760	13.0122	2336	13.0122	2823	13.5122	4673			13.0122	2723	13.0122	2809	13.0122	2303	13.0122	2421								689.49	26.521	740.588	13.5622	641.744	0.31048	251.826	-2.39302e-08			12.78	1741.67	12.78	1700	12.78	1433.33	12.6122	423	--	--
13.0327	2712	13.0327	2323	13.0327	2826	13.5327	4631			13.0327	2726	13.0327	2812	13.0327	2278	13.0327	2388								690.526	26.5179	741.588	13.56	642.643	0.31072	251.932	-2.39319e-08			12.8	1700	12.8	1816.67	12.8	1491.67	12.6327	432	--	--
13.0532	2746	13.0532	2312	13.0532	2808	13.5532	4684			13.0532	2724	13.0532	2781	13.0532	2304	13.0532	2366								691.597	26.5171	742.588	13.5564	643.387	0.31008	252.038	-2.39207e-08			12.82	1700	12.82	1750	12.82	1491.67	12.6532	440	--	--
13.0737	2750	13.0737	2322	13.0737	2818	13.5737	4707			13.0737	2716	13.0737	2790	13.0737	2312	13.0737	2360								692.619	26.5157	743.588	13.5522	644.241	0.3099	252.144	-2.39183e-08			12.84	1675	12.84	1716.67	12.84	1533.33	12.6737	446	--	--
13.0942	2741	13.0942	2321	13.0942	2862	13.5942	4679			13.0942	2708	13.0942	2804	13.0942	2320	13.0942	2386								693.618	26.5137	744.588	13.5772	645.081	0.3099	252.25	-2.38835e-08			12.86	1691.67	12.86	1775	12.86	1483.33	12.6942	393	--	--
13.1146	2732	13.1146	2305	13.1146	2849	13.6146	4687			13.1146	2710	13.1146	2817	13.1146	2295	13.1146	2402								694.646	26.5115	745.588	13.5759	645.927	0.31034	252.356	-2.38701e-08			12.88	1725	12.88	1841.67	12.88	1525	12.7146	409	--	--
13.1351	2750	13.1351	2303	13.1351	2846	13.6351	4677			13.1351	2721	13.1351	2808	13.1351	2286	13.1351	2405								695.68	26.5102	746.588	13.5738	646.756	0.31008	252.462	-2.38396e-08			12.9	1683.33	12.9	1941.67	12.9	1533.33	12.7351	422	--	--
13.1556	2743	13.1556	2299	13.1556	2840	13.6556	4699			13.1556	2709	13.1556	2826	13.1556	2264	13.1556	2374								696.719	26.5081	747.588	13.5713	647.645	0.31152	252.568	-2.38075e-08			12.92	1725	12.92	1783.33	12.92	1416.67	12.7556	392	--	--
13.1761	2723	13.1761	2311	13.1761	2803	13.6761	4721			13.1761	2725	13.1761	2781	13.1761	2273	13.1761	2407								697.781	26.5081	748.588	13.5678	648.477	0.31064	252.674	-2.38492e-08			12.94	1725	12.94	1741.67	12.94	1425	12.776	415	--	--
13.1965	2730	13.1965	2301	13.1965	2795	13.6965	4678			13.1965	2696	13.1965	2814	13.1965	2277	13.1965	2424								698.659	26.506	749.588	13.5622	649.202	0.31047	252.78	-2.37797e-08			12.96	1625	12.96	1800	12.96	1508.33	12.7965	462	--	--
13.217	2737	13.217	2318	13.217	2818	13.717	4710			13.217	2705	13.217	2811	13.217	2265	13.217	2349								699.695	26.5043	750.588	13.56	650.009	0.31034	252.886	-2.37837e-08			12.98	1675	12.98	1741.67	12.98	1458.33	12.817	416	--	--
13.2375	2752	13.2375	2322	13.2375	2810	13.7375	4661			13.2375	2703	13.2375	2790	13.2375	2275	13.2375	2345								700.6	26.5035	751.588	13.5564	650.91	0.31048	252.992	-2.37448e-08			13	1741.67	13	1800	13	1450	12.8375	408	--	--
13.2579	2723	13.2579	2295	13.2579	2829	13.7579	4687			13.2579	2726	13.2579	2798	13.2579	2270	13.2579	2403								701.573	26.502			651.715	0.31072	253.098	-2.37336e-08			13.02	1708.33	13.02	1808.33	13.02	1458.33	12.858	429	--	--
13.2784	2764	13.2784	2282	13.2784	2818	13.7784	4705			13.2784	2715	13.2784	2786	13.2784	2291	13.2784	2432								702.526	26.4996			652.537	0.31008	253.204	-2.3705e-08			13.04	1725	13.04	1875	13.04	1475	12.8784	431	--	--
13.2989	2713	13.2989	2283	13.2989	2838	13.7989	4703			13.2989	2689	13.2989	2799	13.2989	2303	13.2989	2373								703.592	26.4985			653.403	0.3099	253.31	-2.3701e-08			13.06	1708.33	13.06	1850	13.06	1533.33	12.8989	391	--	--
13.3194	2720	13.3194	2285	13.3194	2833	13.8194	4743			13.3194	2696	13.3194	2815	13.3194	2285	13.3194	2410								704.668	26.4967			654.205	0.30434	253.416	-2.37047e-08			13.08	1741.67	13.08	1866.67	13.08	1500	12.9194	454	--	--
13.3399	2749	13.3399	2294	13.3399	2817	13.8399	4675			13.3399	2733	13.3399	2799	13.3399	2295	13.3399	2392								705.722	26.4959			655.135	0.30448	253.522	-2.36656e-08			13.1	1675	13.1	1841.67	13.1	1458.33	12.9398	448	--	--
13.3603	2750	13.3603	2305	13.3603	2879	13.8603	4697			13.3603	2690	13.3603	2798	13.3603	2276	13.3603	2375								706.87	26.4935			655.949	0.30472	253.628	-2.36815e-08			13.12	1758.33	13.12	1833.33	13.12	1450	12.9603	422	--	--
13.3808	2755	13.3808	2307	13.3808	2840	13.8808	4679			13.3808	2723	13.3808	2820	13.3808	2244	13.3808	2380								707.895	26.4919			656.847	0.30408	253.734	-2.36309e-08			13.14	1733.33	13.14	1791.67	13.14	1516.67	12.9808	398	--	--
13.4013	2735	13.4013	2306	13.4013	2854	13.9013	4690			13.4013	2736	13.4013	2784	13.4013	2291	13.4013	2368								708.983	26.4899			657.623	0.30552	253.84	-2.36434e-08			13.16	1691.67	13.16	1766.67	13.16	1483.33	13.0013	453	--	--
13.4217	2739	13.4217	2314	13.4217	2823	13.9217	4698			13.4217	2724	13.4217	2790	13.4217	2277	13.4217	2386								710.034	26.4892			658.468	0.29564	253.946	-2.36031e-08			13.18	1716.67	13.18	1758.33	13.18	1541.67	13.0218	397	--	--
13.4422	2758	13.4422	2306	13.4422	2801	13.9422	4750			13.4422	2695	13.4422	2814	13.4422	2276	13.4422	2390								711.057	26.4878			659.308	0.29547	254.052	-2.36067e-08			13.2	1691.67	13.2	1825	13.2	1575	13.0422	457	--	--
13.4627	2761	13.4627	2313	13.4627	2828	13.9627	4638			13.4627	2707	13.4627	2802	13.4627	2269	13.4627	2335								712.01	26.4851			660.197	0.29534	254.158	-2.35789e-08			13.22	1733.33	13.22	1841.67	13.22	1466.67	13.0627	429	--	--
13.4832	2734	13.4832	2294	13.4832	2815	13.9832	4690			13.4832	2715	13.4832	2777	13.4832	2290	13.4832	2396								713.022	26.485			661.038	0.29548	254.264	-2.35769e-08			13.24	1716.67	13.24	1775	13.24	1541.67	13.0832	428	--	--
13.5037	2768	13.5037	2299	13.5037	2833	14.0037	4710			13.5037	2703	13.5037	2824	13.5037	2301	13.5037	2419								713.946	26.4837			661.904	0.29572	254.37	-2.35742e-08			13.26	1775	13.26	1841.67	13.26	1641.67	13.1037	415	--	--
13.5241	2750	13.5241	2300	13.5241	2801	14.0241	4670			13.5241	2692	13.5241	2781	13.5241	2296	13.5241	2394								714.962	26.4832			662.763	0.29508	254.476	-2.35267e-08			13.28	1641.67	13.28	1725	13.28	1533.33	13.1241	434	--	--
13.5446	2732	13.5446	2310	13.5446	2803	14.0446	4661			13.5446	2708	13.5446	2773	13.5446	2285	13.5446	2418								716.029	26.4816			663.565	0.2949	254.582	-2.35265e-08			13.3	1725	13.3	1850	13.3	1566.67	13.1446	423	--	--
13.5651	2727	13.5651	2285	13.5651	2824	14.0651	4714			13.5651	2694	13.5651	2780	13.5651	2249	13.5651	2422								717.048	26.4804			664.561	0.2949	254.688	-2.35046e-08			13.32	1775	13.32	1833.33	13.32	1600	13.1651	428	--	--
13.5855	2733	13.5855	2310	13.5855	2853	14.0855	4673			13.5855	2702	13.5855	2800	13.5855	2247	13.5855	2371								717.996	26.4792			665.351	0.29534	254.794	-2.35208e-08			13.34	1725	13.34	1858.33	13.34	1516.67	13.1855	433	--	--
13.606	2718	13.606	2286	13.606	2810	14.106	4703			13.606	2708	13.606	2791	13.606	2299	13.606	2367								718.979	26.4764			666.127	0.29548	254.9	-2.34882e-08			13.36	1766.67	13.36	1716.67	13.36	1541.67	13.206	420	--	--
13.6265	2727	13.6265	2300	13.6265	2757	14.1265	4667			13.6265	2701	13.6265	2825	13.6265	2250	13.6265	2382								719.981	26.4757			666.921	0.29572	255.006	-2.35207e-08			13.38	1675	13.38	1766.67	13.38	1516.67	13.2265	447	--	--
13.647	2722	13.647	2281	13.647	2840	14.147	4714			13.647	2716	13.647	2797	13.647	2283	13.647	2362								720.989	26.4764			667.683	0.29508	255.112	-2.34469e-08			13.4	1666.67	13.4	1850	13.4	1458.33	13.247	436	--	--
13.6675	2733	13.6675	2292	13.6675	2809	14.1675	4734			13.6675	2704	13.6675	2764	13.6675	2286	13.6675	2406								721.972	26.4742			668.56	0.29652	255.218	-2.34176e-08			13.42	1758.33	13.42	1758.33	13.42	1591.67	13.2675	455	--	--
13.6879	2740	13.6879	2310	13.6879	2756	14.1879	4686			13.6879	2695	13.6879	2807	13.6879	2277	13.6879	2381								722.98	26.4722			669.377	0.29564	255.324	-2.34081e-08			13.44	1691.67	13.44	1800	13.44	1433.33	13.2879	460	--	--
13.7084	2738	13.7084	2293	13.7084	2837	14.2084	4684			13.7084	2710	13.7084	2800	13.7084	2255	13.7084	2359								723.895	26.4705			670.225	0.29547	255.43	-2.33841e-08			13.46	1741.67	13.46	1766.67	13.46	1516.67	13.3084	433	--	--
13.7289	2765	13.7289	2282	13.7289	2848	14.2289	4673			13.7289	2722	13.7289	2764	13.7289	2269	13.7289	2397								725.029	26.4697			671.068	0.29534	255.536	-2.33995e-08			13.48	1666.67	13.48	1800	13.48	1575	13.3289	427	--	--
13.7493	2715	13.7493	2289	13.7493	2850	14.2493	4715			13.7493	2709	13.7493	2774	13.7493	2275	13.7493	2406								726.031	26.4687			671.983	0.29548	255.642	-2.33524e-08			13.5	1716.67	13.5	1858.33	13.5	1516.67	13.3493	444	--	--
13.7698	2759	13.7698	2322	13.7698	2775	14.2698	4651			13.7698	2693	13.7698	2788	13.7698	2259	13.7698	2407								727.086	26.4672			672.801	0.29534	255.748	-2.33527e-08			13.52	1700	13.52	1791.67	13.52	1450	13.3698	457	--	--
13.7903	2710	13.7903	2290	13.7903	2830	14.2903	4708			13.7903	2721	13.7903	2788	13.7903	2256	13.7903	2382								728.225	26.4667			673.674	0.29548	255.854	-2.33213e-08			13.54	1750	13.54	1791.67	13.54	1475	13.3903	449	--	--
13.8108	2730	13.8108	2280	13.8108	2789	14.3108	4701			13.8108	2712	13.8108	2776	13.8108	2253	13.8108	2392								729.186	26.4645			674.522	0.29652	255.96	-2.33255e-08			13.56	1716.67	13.56	1758.33	13.56	1541.67	13.4108	463	--	--
13.8313	2745	13.8313	2292	13.8313	2806	14.3313	4701			13.8313	2704	13.8313	2788	13.8313	2249	13.8313	2411								730.138	26.4634			675.32	0.29564	256.066	-2.32819e-08			13.58	1641.67	13.58	1766.67	13.58	1458.33	13.4313	455	--	--
13.8517	2733	13.8517	2274	13.8517	2783	14.3517	4677			13.8517	2697	13.8517	2755	13.8517	2269	13.8517	2398								731.148	26.4627			676.148	0.29547	256.172	-2.32693e-08			13.6	1700	13.6	1833.33	13.6	1450	13.4517	449	--	--
13.8722	2738	13.8722	2290	13.8722	2792	14.3722	4733			13.8722	2721	13.8722	2787	13.8722	2246	13.8722	2355								732.062	26.4611			676.937	0.29534	256.278	-2.32635e-08			13.62	1716.67	13.62	1833.33	13.62	1591.67	13.4722	409	--	--
13.8927	2749	13.8927	2285	13.8927	2818	14.3927	4702			13.8927	2703	13.8927	2782	13.8927	2305	13.8927	2350								733.026	26.4601			677.877	0.29548	256.384	-2.32203e-08			13.64	1775	13.64	1816.67	13.64	1491.67	13.4927	459	--	--
13.9131	2703	13.9131	2287	13.9131	2820	14.4131	4673			13.9131	2712	13.9131	2763	13.9131	2271	13.9131	2377								734.105	26.4601			678.684	0.29572	256.49	-2.32548e-08			13.66	1733.33	13.66	1783.33	13.66	1541.67	13.5131	400	--	--
13.9336	2734	13.9336	2295	13.9336	2783	14.4336	4691			13.9336	2715	13.9336	2767	13.9336	2293	13.9336	2397								735.077	26.4594			679.554	0.29508	256.596	-2.32093e-08			13.68	1666.67	13.68	1875	13.68	1500	13.5336	451	--	--
13.9541	2731	13.9541	2279	13.9541	2817	14.4541	4737			13.9541	2674	13.9541	2760	13.9541	2249	13.9541	2399								736.196	26.4567			680.336	0.2949	256.702	-2.32007e-08			13.7	1716.67	13.7	1791.67	13.7	1491.67	13.5541	448	--	--
13.9746	2739	13.9746	2269	13.9746	2809	14.4746	4719			13.9746	2694	13.9746	2784	13.9746	2288	13.9746	2434								737.325	26.4552			681.168	0.29534	256.808	-2.31756e-08			13.72	1658.33	13.72	1800	13.72	1441.67	13.5746	469	--	--
13.9951	2704	13.9951	2290	13.9951	2824	14.4951	4736			13.9951	2712	13.9951	2795	13.9951	2273	13.9951	2384								738.443	26.4541			681.965	0.29548	256.914	-2.31845e-08			13.74	1808.33	13.74	1791.67	13.74	1566.67	13.5951	398	--	--
14.0155	2715	14.0155	2299	14.0155	2806	14.5155	4761			14.0155	2727	14.0155	2764	14.0155	2262	14.0155	2363								739.507	26.4534			682.835	0.29572	257.02	-2.31359e-08			13.76	1691.67	13.76	1783.33	13.76	1458.33	13.6155	461	--	--
14.036	2733	14.036	2314	14.036	2789	14.536	4721			14.036	2708	14.036	2810	14.036	2306	14.036	2349								740.504	26.4528			683.735	0.29508	257.126	-2.31465e-08			13.78	1658.33	13.78	1783.33	13.78	1475	13.636	468	--	--
14.0565	2767	14.0565	2281	14.0565	2804	14.5565	4730			14.0565	2709	14.0565	2758	14.0565	2274	14.0565	2419								741.473	26.4536			684.523	0.29652	257.232	-2.31317e-08			13.8	1741.67	13.8	1741.67	13.8	1483.33	13.6565	456	--	--
14.077	2704	14.077	2279	14.077	2809	14.577	4694			14.077	2702	14.077	2778	14.077	2247	14.077	2408								742.344	26.4517			685.391	0.29564	257.338	-2.30895e-08			13.82	1775	13.82	1825	13.82	1516.67	13.6769	428	--	--
14.0974	2732	14.0974	2251	14.0974	2787	14.5974	4689			14.0974	2696	14.0974	2764	14.0974	2268	14.0974	2367								743.255	26.449			686.198	0.29547	257.444	-2.30899e-08			13.84	1733.33	13.84	1833.33	13.84	1516.67	13.6974	424	--	--
14.1179	2763	14.1179	2258	14.1179	2818	14.6179	4705			14.1179	2696	14.1179	2774	14.1179	2266	14.1179	2382								744.327	26.4496			687.05	0.29534	257.55	-2.30492e-08			13.86	1700	13.86	1800	13.86	1516.67	13.7179	434	--	--
14.1384	2732	14.1384	2257	14.1384	2836	14.6384	4738			14.1384	2704	14.1384	2773	14.1384	2296	14.1384	2375								745.303	26.4512			687.864	0.29548	257.656	-2.30429e-08			13.88	1683.33	13.88	1775	13.88	1475	13.7384	420	--	--
14.1588	2717	14.1588	2247	14.1588	2801	14.6588	4718			14.1588	2687	14.1588	2774	14.1588	2247	14.1588	2356								746.4	26.4482			688.804	0.29572	257.762	-2.30241e-08			13.9	1758.33	13.9	1758.33	13.9	1416.67	13.7589	453	--	--
14.1793	2707	14.1793	2266	14.1793	2794	14.6793	4687			14.1793	2700	14.1793	2745	14.1793	2259	14.1793	2392								747.536	26.446			689.684	0.29508	257.868	-2.30189e-08			13.92	1683.33	13.92	1808.33	13.92	1550	13.7793	449	--	--
14.1998	2700	14.1998	2259	14.1998	2792	14.6998	4716			14.1998	2722	14.1998	2755	14.1998	2246	14.1998	2372								748.624	26.4451			690.492	0.2949	257.974	-2.29649e-08			13.94	1691.67	13.94	1808.33	13.94	1533.33	13.7998	437	--	--
14.2203	2719	14.2203	2285	14.2203	2791	14.7203	4704			14.2203	2696	14.2203	2770	14.2203	2262	14.2203	2359								749.668	26.4451			691.33	0.2856	258.08	-2.29473e-08			13.96	1675	13.96	1875	13.96	1516.67	13.8203	431	--	--
14.2408	2738	14.2408	2248	14.2408	2785	14.7408	4735			14.2408	2692	14.2408	2773	14.2408	2265	14.2407	2412								750.672	26.4404			692.102	0.2869	258.186	-2.29413e-08			13.98	1700	13.98	1841.67	13.98	1525	13.8407	491	--	--
14.2612	2728	14.2612	2269	14.2612	2796	14.7612	4709			14.2612	2711	14.2612	2774	14.2612	2295	14.2612	2405								751.624	26.4402			692.971	0.28791	258.292	-2.28855e-08			14	1683.33	14	1750	14	1508.33	13.8612	450	--	--
14.2817	2718	14.2817	2260	14.2817	2790	14.7817	4708			14.2817	2716	14.2817	2779	14.2817	2239	14.2817	2392												693.804	0.28795	258.398	-2.28859e-08			14.02	1775	14.02	1825	14.02	1491.67	13.8817	480	--	--
14.3022	2759	14.3022	2241	14.3022	2792	14.8022	4708			14.3022	2686	14.3022	2763	14.3022	2239	14.3022	2424												694.687	0.28717	258.504	-2.28529e-08			14.04	1700	14.04	1808.33	14.04	1500	13.9022	460	--	--
14.3226	2729	14.3226	2256	14.3226	2792	14.8226	4752			14.3226	2671	14.3226	2788	14.3226	2260	14.3226	2349												695.535	0.28688	258.61	-2.284e-08			14.06	1716.67	14.06	1841.67	14.06	1491.67	13.9227	467	--	--
14.3431	2736	14.3431	2281	14.3431	2834	14.8431	4749			14.3431	2695	14.3431	2758	14.3431	2255	14.3431	2390												696.404	0.28703	258.716	-2.27958e-08			14.08	1766.67	14.08	1833.33	14.08	1533.33	13.9431	479	--	--
14.3636	2721	14.3636	2256	14.3636	2811	14.8636	4689			14.3636	2684	14.3636	2733	14.3636	2255	14.3636	2393												697.228	0.28943	258.822	-2.27942e-08			14.1	1700	14.1	1833.33	14.1	1491.67	13.9636	441	--	--
14.3841	2701	14.3841	2264	14.3841	2804	14.8841	4710			14.3841	2691	14.3841	2782	14.3841	2272	14.3841	2436												698.022	0.28844	258.928	-2.27586e-08			14.12	1766.67	14.12	1758.33	14.12	1458.33	13.9841	442	--	--
14.4046	2716	14.4046	2261	14.4046	2764	14.9046	4655			14.4046	2712	14.4046	2766	14.4046	2219	14.4046	2440												698.869	0.28975	259.034	-2.27583e-08			14.14	1625	14.14	1766.67	14.14	1666.67	14.0046	453	--	--
14.425	2734	14.425	2283	14.425	2816	14.925	4675			14.425	2707	14.425	2782	14.425	2243	14.425	2409												699.71	0.2807	259.14	-2.27148e-08			14.16	1733.33	14.16	1766.67	14.16	1466.67	14.025	454	--	--
14.4455	2724	14.4455	2273	14.4455	2781	14.9455	4710			14.4455	2687	14.4455	2767	14.4455	2258	14.4455	2394												700.614	0.28119	259.246	-2.26811e-08			14.18	1733.33	14.18	1766.67	14.18	1383.33	14.0455	444	--	--
14.466	2746	14.466	2254	14.466	2790	14.966	4663			14.466	2681	14.466	2758	14.466	2259	14.466	2353												701.428	0.28188	259.352	-2.26693e-08			14.2	1733.33	14.2	1783.33	14.2	1458.33	14.066	491	--	--
14.4864	2716	14.4864	2243	14.4864	2781	14.9864	4736			14.4864	2687	14.4864	2748	14.4864	2264	14.4864	2401												702.257	0.2822	259.458	-2.26244e-08			14.22	1741.67	14.22	1825	14.22	1491.67	14.0864	477	--	--
14.5069	2729	14.5069	2256	14.5069	2806	15.0069	4782			14.5069	2706	14.5069	2735	14.5069	2263	14.5069	2381												703.065	0.28273	259.564	-2.26375e-08			14.24	1733.33	14.24	1808.33	14.24	1550	14.1069	477	--	--
14.5274	2740	14.5274	2299	14.5274	2804	15.0274	4693			14.5274	2684	14.5274	2762	14.5274	2256	14.5274	2424												703.863	0.2832	259.67	-2.25917e-08			14.26	1766.67	14.26	1775	14.26	1541.67	14.1274	454	--	--
14.5479	2716	14.5479	2264	14.5479	2787	15.0479	4700			14.5479	2674	14.5479	2798	14.5479	2235	14.5479	2435												704.809	0.2841	259.776	-2.25972e-08			14.28	1675	14.28	1833.33	14.28	1591.67	14.1479	444	--	--
14.5684	2717	14.5684	2246	14.5684	2795	15.0684	4792			14.5684	2685	14.5684	2758	14.5684	2283	14.5683	2432												705.625	0.28473	259.882	-2.25416e-08			14.3	1700	14.3	1741.67	14.3	1541.67	14.1684	431	--	--
14.5888	2722	14.5888	2251	14.5888	2777	15.0888	4728			14.5888	2678	14.5888	2756	14.5888	2261	14.5888	2421												706.394	0.28459	259.988	-2.25422e-08			14.32	1791.67	14.32	1933.33	14.32	1550	14.1888	454	--	--
14.6093	2724	14.6093	2266	14.6093	2804	15.1093	4753			14.6093	2691	14.6093	2750	14.6093	2250	14.6093	2432												707.264	0.28581	260.094	-2.25064e-08			14.34	1808.33	14.34	1900	14.34	1591.67	14.2093	442	--	--
14.6298	2727	14.6298	2288	14.6298	2800	15.1298	4758			14.6298	2688	14.6298	2742	14.6298	2232	14.6298	2369												708.031	0.28581	260.2	-2.24803e-08			14.36	1700	14.36	1766.67	14.36	1500	14.2298	468	--	--
14.6502	2756	14.6502	2265	14.6502	2790	15.1502	4734			14.6502	2681	14.6502	2774	14.6502	2248	14.6502	2402												708.834	0.2856	260.306	-2.2476e-08			14.38	1750	14.38	1866.67	14.38	1466.67	14.2502	487	--	--
14.6707	2722	14.6707	2240	14.6707	2808	15.1707	4711			14.6707	2670	14.6707	2763	14.6707	2242	14.6707	2397												709.63	0.2869	260.412	-2.24414e-08			14.4	1758.33	14.4	1750	14.4	1600	14.2707	487	--	--
14.6912	2699	14.6912	2237	14.6912	2777	15.1912	4687			14.6912	2656	14.6912	2762	14.6912	2252	14.6912	2422												710.436	0.28791	260.518	-2.24334e-08			14.42	1733.33	14.42	1816.67	14.42	1533.33	14.2912	443	--	--
14.7117	2727	14.7117	2251	14.7117	2780	15.2117	4727			14.7117	2682	14.7117	2752	14.7117	2262	14.7117	2395												711.336	0.28795	260.624	-2.23879e-08			14.44	1741.67	14.44	1833.33	14.44	1558.33	14.3117	453	--	--
14.7322	2741	14.7322	2263	14.7322	2784	15.2322	4719			14.7322	2700	14.7322	2772	14.7322	2238	14.7321	2378												712.238	0.28717	260.73	-2.24172e-08			14.46	1691.67	14.46	1908.33	14.46	1550	14.3322	494	--	--
14.7526	2682	14.7526	2278	14.7526	2823	15.2526	4725			14.7526	2690	14.7526	2781	14.7526	2255	14.7526	2389												713.251	0.28688	260.836	-2.23512e-08			14.48	1691.67	14.48	1766.67	14.48	1508.33	14.3526	488	--	--
14.7731	2687	14.7731	2238	14.7731	2791	15.2731	4714			14.7731	2702	14.7731	2766	14.7731	2244	14.7731	2377												714.111	0.28703	260.942	-2.23314e-08			14.5	1791.67	14.5	1750	14.5	1566.67	14.3731	470	--	--
14.7936	2702	14.7936	2260	14.7936	2761	15.2936	4747			14.7936	2686	14.7936	2749	14.7936	2238	14.7936	2376												715.025	0.28943	261.048	-2.2291e-08			14.52	1716.67	14.52	1750	14.52	1583.33	14.3936	494	--	--
14.814	2729	14.814	2269	14.814	2800	15.314	4739			14.814	2701	14.814	2741	14.814	2265	14.814	2389												715.849	0.28844	261.154	-2.2291e-08			14.54	1800	14.54	1816.67	14.54	1608.33	14.414	499	--	--
14.8345	2701	14.8345	2242	14.8345	2802	15.3345	4720			14.8345	2699	14.8345	2738	14.8345	2223	14.8345	2377												716.665	0.28975	261.26	-2.22554e-08			14.56	1825	14.56	1750	14.56	1558.33	14.4345	519	--	--
14.855	2699	14.855	2272	14.855	2813	15.355	4765			14.855	2667	14.855	2777	14.855	2262	14.855	2397												717.456	0.29027	261.366	-2.2223e-08			14.58	1758.33	14.58	1825	14.58	1575	14.455	514	--	--
14.8755	2704	14.8755	2248	14.8755	2800	15.3755	4727			14.8755	2663	14.8755	2739	14.8755	2257	14.8755	2429												718.211	0.29018	261.472	-2.22067e-08			14.6	1750	14.6	1883.33	14.6	1708.33	14.4755	517	--	--
14.8959	2721	14.8959	2241	14.8959	2808	15.3959	4774			14.8959	2702	14.8959	2738	14.8959	2263	14.8959	2368												718.981	0.29113	261.578	-2.21708e-08			14.62	1766.67	14.62	1833.33	14.62	1550	14.496	559	--	--
14.9164	2729	14.9164	2236	14.9164	2805	15.4164	4753			14.9164	2688	14.9164	2747	14.9164	2256	14.9164	2380												719.828	0.29121	261.684	-2.21626e-08			14.64	1791.67	14.64	1875	14.64	1550	14.5164	555	--	--
14.9369	2687	14.9369	2268	14.9369	2799	15.4369	4754			14.9369	2681	14.9369	2752	14.9369	2223	14.9369	2386												720.674	0.29287	261.79	-2.21136e-08			14.66	1725	14.66	1891.67	14.66	1633.33	14.5369	503	--	--
14.9574	2710	14.9574	2275	14.9574	2809	15.4574	4763			14.9574	2686	14.9574	2762	14.9574	2235	14.9574	2438												721.53	0.29353	261.896	-2.21079e-08			14.68	1825	14.68	1866.67	14.68	1625	14.5574	525	--	--
14.9779	2718	14.9779	2228	14.9779	2790	15.4779	4747			14.9779	2687	14.9779	2738	14.9779	2205	14.9778	2370												722.338	0.29346	262.002	-2.21019e-08			14.7	1708.33	14.7	1900	14.7	1558.33	14.5778	514	--	--
14.9983	2733	14.9983	2229	14.9983	2770	15.4983	4745			14.9983	2645	14.9983	2739	14.9983	2231	14.9983	2409												723.228	0.29462	262.108	-2.20937e-08			14.72	1775	14.72	1800	14.72	1475	14.5983	568	--	--
15.0188	2721	15.0188	2246	15.0188	2770	15.5188	4802			15.0188	2683	15.0188	2729	15.0188	2218	15.0188	2367												724.125	0.2951	262.214	-2.20597e-08			14.74	1883.33	14.74	1800	14.74	1600	14.6188	533	--	--
15.0393	2700	15.0393	2250	15.0393	2803	15.5393	4736			15.0393	2696	15.0393	2751	15.0393	2228	15.0393	2372												725.043	0.29481	262.32	-2.20203e-08			14.76	1808.33	14.76	1858.33	14.76	1566.67	14.6393	603	--	--
15.0597	2715	15.0597	2262	15.0597	2802	15.5597	4762			15.0597	2695	15.0597	2757	15.0597	2205	15.0597	2413												725.902	0.2955	262.426	-2.20032e-08			14.78	1808.33	14.78	1783.33	14.78	1575	14.6598	509	--	--
15.0802	2715	15.0802	2251	15.0802	2764	15.5802	4733			15.0802	2669	15.0802	2738	15.0802	2237	15.0802	2378												726.715	0.29672	262.532	-2.19594e-08			14.8	1875	14.8	1800	14.8	1525	14.6802	523	--	--
15.1007	2718	15.1007	2245	15.1007	2783	15.6007	4705			15.1007	2687	15.1007	2722	15.1007	2257	15.1007	2361												727.57	0.29663	262.638	-2.19464e-08			14.82	1866.67	14.82	1825	14.82	1558.33	14.7007	517	--	--
15.1212	2708	15.1212	2257	15.1212	2784	15.6212	4683			15.1212	2666	15.1212	2733	15.1212	2223	15.1212	2398												728.399	0.29554	262.744	-2.18949e-08			14.84	1900	14.84	1750	14.84	1441.67	14.7212	559	--	--
15.1417	2692	15.1417	2229	15.1417	2813	15.6417	4731			15.1417	2681	15.1417	2726	15.1417	2253	15.1416	2370												729.334	0.29695	262.85	-2.19023e-08			14.86	1883.33	14.86	1800	14.86	1508.33	14.7416	479	--	--
15.1621	2703	15.1621	2281	15.1621	2786	15.6621	4727			15.1621	2697	15.1621	2740	15.1621	2232	15.1621	2386												730.152	0.29741	262.956	-2.18524e-08			14.88	1950	14.88	1866.67	14.88	1516.67	14.7621	489	--	--
15.1826	2717	15.1826	2267	15.1826	2802	15.6826	4708			15.1826	2699	15.1826	2746	15.1826	2251	15.1826	2391												730.956	0.29866	263.062	-2.1837e-08			14.9	1875	14.9	1875	14.9	1575	14.7826	524	--	--
15.2031	2714	15.2031	2217	15.2031	2810	15.7031	4717			15.2031	2687	15.2031	2756	15.2031	2252	15.2031	2409												731.777	0.29782	263.168	-2.18028e-08			14.92	1791.67	14.92	1850	14.92	1466.67	14.8031	516	--	--
15.2235	2713	15.2235	2245	15.2235	2794	15.7235	4738			15.2235	2689	15.2235	2735	15.2235	2202	15.2235	2448												732.548	0.29775	263.274	-2.1791e-08			14.94	1850	14.94	1741.67	14.94	1550	14.8235	519	--	--
15.244	2726	15.244	2232	15.244	2766	15.744	4724			15.244	2686	15.244	2757	15.244	2227	15.244	2378												733.322	0.2989	263.38	-2.17576e-08			14.96	1750	14.96	1833.33	14.96	1458.33	14.844	523	--	--
15.2645	2716	15.2645	2250	15.2645	2774	15.7645	4705			15.2645	2672	15.2645	2763	15.2645	2229	15.2645	2439												734.153	0.29979	263.486	-2.17142e-08			14.98	1958.33	14.98	1908.33	14.98	1566.67	14.8645	525	--	--
15.285	2706	15.285	2239	15.285	2776	15.785	4731			15.285	2655	15.285	2743	15.285	2224	15.285	2417												735.04	0.3005	263.592	-2.17032e-08			15	1683.33	15	1808.33	15	1491.67	14.885	487	--	--
15.3055	2673	15.3055	2255	15.3055	2777	15.8055	4692			15.3055	2704	15.3055	2744	15.3055	2209	15.3054	2373												735.879	0.30061	263.698	-2.1654e-08			15.02	1800	15.02	1808.33	15.02	1525	14.9055	486	--	--
15.3259	2685	15.3259	2204	15.3259	2781	15.8259	4707			15.3259	2695	15.3259	2762	15.3259	2222	15.3259	2415												736.703	0.30083	263.804	-2.16538e-08			15.04	1791.67	15.04	1816.67	15.04	1608.33	14.9259	494	--	--
15.3464	2699	15.3464	2234	15.3464	2804	15.8464	4716			15.3464	2708	15.3464	2732	15.3464	2247	15.3464	2403												737.574	0.30151	263.91	-2.16097e-08			15.06	1800	15.06	1775	15.06	1508.33	14.9464	534	--	--
15.3669	2693	15.3669	2237	15.3669	2796	15.8669	4744			15.3669	2652	15.3669	2742	15.3669	2208	15.3669	2399												738.447	0.30176	264.016	-2.15827e-08			15.08	1816.67	15.08	1908.33	15.08	1550	14.9669	489	--	--
15.3873	2683	15.3873	2227	15.3873	2780	15.8873	4721			15.3873	2687	15.3873	2729	15.3873	2241	15.3873	2394												739.314	0.30168	264.122	-2.1565e-08			15.1	1750	15.1	1908.33	15.1	1541.67	14.9873	525	--	--
15.4078	2706	15.4078	2242	15.4078	2770	15.9078	4737			15.4078	2682	15.4078	2760	15.4078	2256	15.4078	2374												740.268	0.30139	264.228	-2.15134e-08			15.12	1750	15.12	1858.33	15.12	1575	15.0078	523	--	--
15.4283	2716	15.4283	2208	15.4283	2772	15.9283	4741			15.4283	2665	15.4283	2730	15.4283	2230	15.4283	2401												741.228	0.30198	264.334	-2.14926e-08			15.14	1791.67	15.14	1841.67	15.14	1525	15.0283	475	--	--
15.4488	2694	15.4488	2236	15.4488	2809	15.9488	4776			15.4488	2677	15.4488	2765	15.4488	2266	15.4488	2469												742.033	0.30205	264.44	-2.14259e-08			15.16	1775	15.16	1883.33	15.16	1458.33	15.0488	443	--	--
15.4693	2706	15.4693	2253	15.4693	2779	15.9693	4738			15.4693	2665	15.4693	2758	15.4693	2252	15.4692	2329												742.904	0.30112	264.546	-2.14137e-08			15.18	1758.33	15.18	1841.67	15.18	1516.67	15.0693	477	--	--
15.4897	2705	15.4897	2226	15.4897	2790	15.9897	4730			15.4897	2686	15.4897	2747	15.4897	2235	15.4897	2354												743.763	0.30287	264.652	-2.13613e-08			15.2	1716.67	15.2	1816.67	15.2	1483.33	15.0897	540	--	--
15.5102	2712	15.5102	2220	15.5102	2802	16.0102	4737			15.5102	2669	15.5102	2736	15.5102	2284	15.5102	2398												744.503	0.30317	264.758	-2.13378e-08			15.22	1783.33	15.22	1841.67	15.22	1575	15.1102	490	--	--
15.5307	2718	15.5307	2240	15.5307	2791	16.0307	4745			15.5307	2679	15.5307	2740	15.5307	2213	15.5307	2392												745.419	0.30353	264.864	-2.12765e-08			15.24	1783.33	15.24	1841.67	15.24	1583.33	15.1307	510	--	--
15.5511	2693	15.5511	2262	15.5511	2768	16.0511	4790			15.5511	2665	15.5511	2739	15.5511	2234	15.5511	2380												746.249	0.30409	264.97	-2.12194e-08			15.26	1775	15.26	1875	15.26	1558.33	15.1511	497	--	--
15.5716	2711	15.5716	2227	15.5716	2768	16.0716	4712			15.5716	2678	15.5716	2748	15.5716	2235	15.5716	2368												747.116	0.3048	265.076	-2.11462e-08			15.28	1725	15.28	1866.67	15.28	1600	15.1716	491	--	--
15.5921	2689	15.5921	2256	15.5921	2792	16.0921	4760			15.5921	2675	15.5921	2747	15.5921	2242	15.5921	2382												747.948	0.30466	265.182	-2.1094e-08			15.3	1775	15.3	1766.67	15.3	1591.67	15.1921	468	--	--
15.6126	2719	15.6126	2217	15.6126	2764	16.1126	4702			15.6126	2690	15.6126	2710	15.6126	2220	15.6126	2423												748.73	0.30655	265.288	-2.10486e-08			15.32	1708.33	15.32	1791.67	15.32	1616.67	15.2126	461	--	--
15.6331	2725	15.6331	2211	15.6331	2743	16.1331	4711			15.6331	2684	15.6331	2734	15.6331	2217	15.633	2379												749.499	0.30589	265.394	-2.09456e-08			15.34	1650	15.34	1816.67	15.34	1541.67	15.2331	497	--	--
15.6535	2691	15.6535	2241	15.6535	2769	16.1535	4692			15.6535	2658	15.6535	2735	15.6535	2215	15.6535	2428												750.281	0.30692	265.5	-2.08716e-08			15.36	1708.33	15.36	1783.33	15.36	1441.67	15.2535	533	--	--
15.674	2720	15.674	2234	15.674	2800	16.174	4728			15.674	2675	15.674	2717	15.674	2245	15.674	2440												751.168	0.30797	265.606	-2.07793e-08			15.38	1866.67	15.38	1716.67	15.38	1450	15.274	544	--	--
15.6945	2695	15.6945	2253	15.6945	2772	16.1945	4771			15.6945	2668	15.6945	2738	15.6945	2258	15.6945	2414												751.988	0.30787	265.712	-2.06817e-08			15.4	1791.67	15.4	1866.67	15.4	1516.67	15.2945	506	--	--
15.7149	2682	15.7149	2224	15.7149	2750	16.215	4780			15.7149	2696	15.7149	2733	15.7149	2235	15.7149	2391												752.98	0.30802	265.818	-2.05569e-08			15.42	1791.67	15.42	1850	15.42	1508.33	15.3149	491	--	--
15.7354	2694	15.7354	2234	15.7354	2775	16.2354	4700			15.7354	2672	15.7354	2756	15.7354	2212	15.7354	2428												753.7	0.3084	265.924	-2.04549e-08			15.44	1791.67	15.44	1783.33	15.44	1600	15.3354	502	--	--
15.7559	2710	15.7559	2264	15.7559	2775	16.2559	4768			15.7559	2672	15.7559	2715	15.7559	2254	15.7559	2407												754.631	0.30901	266.03	-2.0337e-08			15.46	1708.33	15.46	1875	15.46	1466.67	15.3559	494	--	--
15.7764	2698	15.7764	2230	15.7764	2817	16.2764	4749			15.7764	2655	15.7764	2738	15.7764	2209	15.7764	2387														266.136	-2.02132e-08			15.48	1758.33	15.48	1891.67	15.48	1666.67	15.3764	534	--	--
15.7968	2715	15.7968	2254	15.7968	2787	16.2968	4714			15.7968	2657	15.7968	2711	15.7968	2224	15.7968	2442														266.242	-2.00584e-08			15.5	1758.33	15.5	1800	15.5	1591.67	15.3968	503	--	--
15.8173	2705	15.8173	2234	15.8173	2787	16.3173	4738			15.8173	2656	15.8173	2725	15.8173	2225	15.8173	2399														266.348	-1.98825e-08			15.52	1783.33	15.52	1775	15.52	1550	15.4173	466	--	--
15.8378	2707	15.8378	2210	15.8378	2778	16.3378	4694			15.8378	2688	15.8378	2716	15.8378	2240	15.8378	2407														266.454	-1.97573e-08			15.54	1716.67	15.54	1833.33	15.54	1500	15.4378	532	--	--
15.8583	2703	15.8583	2227	15.8583	2786	16.3583	4733			15.8583	2696	15.8583	2743	15.8583	2221	15.8583	2393														266.56	-1.95575e-08			15.56	1775	15.56	1808.33	15.56	1625	15.4583	443	--	--
15.8788	2706	15.8788	2199	15.8788	2749	16.3788	4755			15.8788	2702	15.8788	2743	15.8788	2212	15.8787	2402														266.666	-1.94042e-08			15.58	1725	15.58	1858.33	15.58	1566.67	15.4787	496	--	--
15.8992	2726	15.8992	2223	15.8992	2796	16.3992	4665			15.8992	2685	15.8992	2726	15.8992	2223	15.8992	2397														266.772	-1.92166e-08			15.6	1733.33	15.6	1800	15.6	1666.67	15.4992	525	--	--
15.9197	2690	15.9197	2248	15.9197	2783	16.4197	4702			15.9197	2670	15.9197	2723	15.9197	2216	15.9197	2378														266.878	-1.90417e-08			15.62	1716.67	15.62	1816.67	15.62	1500	15.5197	531	--	--
15.9402	2696	15.9402	2254	15.9402	2778	16.4402	4733			15.9402	2682	15.9402	2726	15.9402	2222	15.9402	2371														266.984	-1.88439e-08			15.64	1783.33	15.64	1883.33	15.64	1625	15.5402	444	--	--
15.9606	2704	15.9606	2241	15.9606	2759	16.4607	4732			15.9606	2672	15.9606	2717	15.9606	2216	15.9606	2361														267.09	-1.86457e-08			15.66	1716.67	15.66	1825	15.66	1550	15.5606	497	--	--
15.9811	2719	15.9811	2248	15.9811	2778	16.4811	4693			15.9811	2680	15.9811	2735	15.9811	2238	15.9811	2382														267.196	-1.8477e-08			15.68	1758.33	15.68	1883.33	15.68	1566.67	15.5811	503	--	--
16.0016	2722	16.0016	2237	16.0016	2767	16.5016	4781			16.0016	2671	16.0016	2705	16.0016	2218	16.0016	2449														267.302	-1.82573e-08			15.7	1841.67	15.7	1900	15.7	1525	15.6016	494	--	--
16.0221	2690	16.0221	2225	16.0221	2765	16.5221	4669			16.0221	2687	16.0221	2730	16.0221	2224	16.0221	2411														267.408	-1.80664e-08			15.72	1675	15.72	1916.67	15.72	1550	15.6221	513	--	--
16.0425	2699	16.0425	2227	16.0425	2769	16.5425	4664			16.0425	2675	16.0425	2747	16.0425	2212	16.0425	2375														267.514	-1.78552e-08			15.74	1800	15.74	1875	15.74	1566.67	15.6425	524	--	--
16.063	2690	16.063	2220	16.063	2775	16.563	4698			16.063	2648	16.063	2713	16.063	2207	16.063	2400														267.62	-1.76651e-08			15.76	1758.33	15.76	1825	15.76	1583.33	15.663	495	--	--
16.0835	2704	16.0835	2245	16.0835	2776	16.5835	4684			16.0835	2684	16.0835	2742	16.0835	2226	16.0835	2389														267.726	-1.7463e-08			15.78	1783.33	15.78	1858.33	15.78	1525	15.6835	471	--	--
16.104	2703	16.104	2248	16.104	2795	16.604	4718			16.104	2666	16.104	2741	16.104	2241	16.104	2424														267.832	-1.7291e-08			15.8	1733.33	15.8	1725	15.8	1566.67	15.704	510	--	--
16.1244	2690	16.1244	2215	16.1244	2791	16.6244	4701			16.1244	2677	16.1244	2717	16.1244	2224	16.1244	2419														267.938	-1.70944e-08			15.82	1716.67	15.82	1808.33	15.82	1508.33	15.7244	496	--	--
16.1449	2713	16.1449	2223	16.1449	2771	16.6449	4730			16.1449	2667	16.1449	2721	16.1449	2237	16.1449	2389														268.044	-1.69084e-08			15.84	1766.67	15.84	1733.33	15.84	1550	15.7449	495	--	--
16.1654	2700	16.1654	2259	16.1654	2786	16.6654	4745			16.1654	2674	16.1654	2706	16.1654	2210	16.1654	2423														268.15	-1.67372e-08			15.86	1758.33	15.86	1891.67	15.86	1583.33	15.7654	519	--	--
16.1859	2707	16.1859	2225	16.1859	2750	16.6859	4783			16.1859	2684	16.1859	2735	16.1859	2222	16.1859	2382														268.256	-1.65427e-08			15.88	1716.67	15.88	1850	15.88	1483.33	15.7859	519	--	--
16.2063	2696	16.2063	2237	16.2063	2749	16.7063	4705			16.2063	2688	16.2063	2748	16.2063	2229	16.2063	2416														268.362	-1.63979e-08			15.9	1741.67	15.9	1808.33	15.9	1608.33	15.8063	507	--	--
16.2268	2715	16.2268	2252	16.2268	2770	16.7268	4671			16.2268	2689	16.2268	2777	16.2268	2211	16.2268	2394														268.468	-1.6218e-08			15.92	1641.67	15.92	1875	15.92	1516.67	15.8268	543	--	--
16.2473	2718	16.2473	2241	16.2473	2836	16.7473	4731			16.2473	2671	16.2473	2741	16.2473	2206	16.2473	2400														268.574	-1.60801e-08			15.94	1733.33	15.94	1833.33	15.94	1500	15.8473	509	--	--
16.2678	2743	16.2678	2247	16.2678	2771	16.7678	4750			16.2678	2674	16.2678	2711	16.2678	2229	16.2678	2387														268.68	-1.5921e-08			15.96	1791.67	15.96	1758.33	15.96	1550	15.8678	482	--	--
16.2882	2702	16.2882	2237	16.2882	2782	16.7882	4709			16.2882	2666	16.2882	2717	16.2882	2234	16.2882	2372														268.786	-1.57736e-08			15.98	1741.67	15.98	1875	15.98	1583.33	15.8882	518	--	--
16.3087	2717	16.3087	2234	16.3087	2776	16.8087	4726			16.3087	2660	16.3087	2745	16.3087	2231	16.3087	2399														268.892	-1.56413e-08			16	1733.33	16	1891.67	16	1708.33	15.9087	483	--	--
16.3292	2679	16.3292	2229	16.3292	2792	16.8292	4766			16.3292	2666	16.3292	2706	16.3292	2221	16.3292	2429														268.998	-1.54997e-08			16.02	1683.33	16.02	1833.33	16.02	1508.33	15.9292	515	--	--
16.3497	2687	16.3497	2233	16.3497	2761	16.8497	4712			16.3497	2653	16.3497	2752	16.3497	2222	16.3497	2398														269.104	-1.53836e-08			16.04	1791.67	16.04	1783.33	16.04	1575	15.9497	472	--	--
16.3701	2722	16.3701	2244	16.3701	2797	16.8701	4692			16.3701	2645	16.3701	2729	16.3701	2228	16.3701	2371														269.21	-1.52352e-08			16.06	1758.33	16.06	1800	16.06	1675	15.9701	521	--	--
16.3906	2702	16.3906	2232	16.3906	2773	16.8906	4717			16.3906	2668	16.3906	2748	16.3906	2208	16.3906	2398														269.316	-1.51348e-08			16.08	1841.67	16.08	1833.33	16.08	1516.67	15.9906	495	--	--
16.4111	2716	16.4111	2214	16.4111	2823	16.9111	4741			16.4111	2647	16.4111	2752	16.4111	2247	16.4111	2378														269.422	-1.5002e-08			16.1	1733.33	16.1	1850	16.1	1550	16.0111	502	--	--
16.4316	2664	16.4316	2244	16.4316	2789	16.9316	4744			16.4316	2668	16.4316	2736	16.4316	2222	16.4316	2372														269.528	-1.49034e-08			16.12	1841.67	16.12	1875	16.12	1608.33	16.0316	520	--	--
16.452	2724	16.452	2271	16.452	2761	16.952	4758			16.452	2671	16.452	2738	16.452	2199	16.452	2405														269.634	-1.4797e-08			16.14	1716.67	16.14	1783.33	16.14	1483.33	16.052	529	--	--
16.4725	2706	16.4725	2210	16.4725	2763	16.9725	4737			16.4725	2667	16.4725	2745	16.4725	2193	16.4725	2295														269.74	-1.46923e-08			16.16	1766.67	16.16	1783.33	16.16	1483.33	16.0725	508	--	--
16.493	2703	16.493	2243	16.493	2767	16.993	4745			16.493	2669	16.493	2735	16.493	2187	16.493	2387														269.846	-1.45874e-08			16.18	1708.33	16.18	1833.33	16.18	1533.33	16.093	537	--	--
16.5135	2714	16.5135	2248	16.5135	2804	17.0135	4693			16.5135	2670	16.5135	2728	16.5135	2221	16.5135	2423														269.952	-1.4486e-08			16.2	1791.67	16.2	1733.33	16.2	1608.33	16.1135	520	--	--
16.5339	2698	16.5339	2240	16.5339	2813	17.0339	4727			16.5339	2695	16.5339	2718	16.5339	2234	16.5339	2406														270.058	-1.44062e-08			16.22	1825	16.22	1775	16.22	1541.67	16.1339	496	--	--
16.5544	2695	16.5544	2219	16.5544	2767	17.0544	4744			16.5544	2670	16.5544	2730	16.5544	2221	16.5544	2400														270.164	-1.43077e-08			16.24	1741.67	16.24	1816.67	16.24	1533.33	16.1544	528	--	--
16.5749	2699	16.5749	2209	16.5749	2771	17.0749	4724			16.5749	2673	16.5749	2743	16.5749	2203	16.5749	2406														270.27	-1.42428e-08			16.26	1825	16.26	1783.33	16.26	1625	16.1749	497	--	--
16.5954	2701	16.5954	2246	16.5954	2792	17.0954	4722			16.5954	2673	16.5954	2743	16.5954	2197	16.5954	2402														270.376	-1.41391e-08			16.28	1700	16.28	1866.67	16.28	1541.67	16.1954	504	--	--
16.6158	2701	16.6158	2213	16.6158	2798	17.1158	4726			16.6158	2684	16.6158	2718	16.6158	2236	16.6158	2385														270.482	-1.40722e-08			16.3	1675	16.3	1858.33	16.3	1533.33	16.2158	528	--	--
16.6363	2711	16.6363	2245	16.6363	2765	17.1363	4676			16.6363	2640	16.6363	2740	16.6363	2236	16.6363	2403														270.588	-1.3977e-08			16.32	1800	16.32	1750	16.32	1558.33	16.2363	493	--	--
16.6568	2710	16.6568	2225	16.6568	2771	17.1568	4743			16.6568	2659	16.6568	2738	16.6568	2229	16.6568	2401														270.694	-1.38985e-08			16.34	1733.33	16.34	1783.33	16.34	1491.67	16.2568	545	--	--
16.6773	2706	16.6773	2237	16.6773	2791	17.1773	4704			16.6773	2660	16.6773	2750	16.6773	2242	16.6773	2426														270.8	-1.38121e-08			16.36	1775	16.36	1841.67	16.36	1616.67	16.2773	511	--	--
16.6977	2698	16.6977	2194	16.6977	2791	17.1977	4690			16.6977	2663	16.6977	2730	16.6977	2195	16.6977	2396														270.906	-1.37452e-08			16.38	1708.33	16.38	1841.67	16.38	1525	16.2977	523	--	--
16.7182	2703	16.7182	2249	16.7182	2771	17.2182	4712			16.7182	2668	16.7182	2713	16.7182	2219	16.7182	2388														271.012	-1.36719e-08			16.4	1758.33	16.4	1933.33	16.4	1600	16.3182	479	--	--
16.7387	2698	16.7387	2220	16.7387	2787	17.2387	4702			16.7387	2665	16.7387	2739	16.7387	2222	16.7387	2392														271.118	-1.35859e-08			16.42	1775	16.42	1900	16.42	1416.67	16.3387	490	--	--
16.7592	2691	16.7592	2217	16.7592	2778	17.2592	4742			16.7592	2665	16.7592	2714	16.7592	2218	16.7592	2416														271.224	-1.3516e-08			16.44	1816.67	16.44	1875	16.44	1575	16.3592	520	--	--
16.7796	2703	16.7796	2253	16.7796	2797	17.2796	4721			16.7796	2651	16.7796	2736	16.7796	2203	16.7796	2405														271.33	-1.34368e-08			16.46	1741.67	16.46	1758.33	16.46	1641.67	16.3796	523	--	--
16.8001	2681	16.8001	2251	16.8001	2819	17.3001	4711			16.8001	2660	16.8001	2724	16.8001	2204	16.8001	2411														271.436	-1.33667e-08			16.48	1883.33	16.48	1825	16.48	1483.33	16.4001	529	--	--
16.8206	2699	16.8206	2238	16.8206	2805	17.3206	4695			16.8206	2662	16.8206	2730	16.8206	2186	16.8206	2412														271.542	-1.32708e-08			16.5	1700	16.5	1900	16.5	1525	16.4206	506	--	--
16.8411	2684	16.8411	2221	16.8411	2787	17.3411	4713			16.8411	2669	16.8411	2744	16.8411	2206	16.8411	2379														271.648	-1.32099e-08			16.52	1675	16.52	1883.33	16.52	1500	16.4411	489	--	--
16.8615	2700	16.8615	2242	16.8615	2778	17.3615	4731			16.8615	2652	16.8615	2741	16.8615	2226	16.8615	2389														271.754	-1.31149e-08			16.54	1750	16.54	1858.33	16.54	1583.33	16.4615	525	--	--
16.882	2694	16.882	2240	16.882	2770	17.382	4750			16.882	2676	16.882	2724	16.882	2245	16.882	2428														271.86	-1.30459e-08			16.56	1766.67	16.56	1858.33	16.56	1525	16.482	525	--	--
16.9025	2666	16.9025	2258	16.9025	2783	17.4025	4722			16.9025	2655	16.9025	2721	16.9025	2255	16.9025	2435														271.966	-1.29562e-08			16.58	1800	16.58	1825	16.58	1550	16.5025	494	--	--
16.923	2680	16.923	2237	16.923	2829	17.423	4717			16.923	2678	16.923	2718	16.923	2244	16.923	2367														272.072	-1.28816e-08			16.6	1791.67	16.6	1783.33	16.6	1550	16.523	509	--	--
16.9434	2688	16.9434	2224	16.9434	2797	17.4434	4729			16.9434	2679	16.9434	2727	16.9434	2191	16.9434	2355														272.178	-1.28115e-08			16.62	1750	16.62	1783.33	16.62	1633.33	16.5434	560	--	--
16.9639	2692	16.9639	2240	16.9639	2804	17.4639	4731			16.9639	2678	16.9639	2747	16.9639	2222	16.9639	2392														272.284	-1.27264e-08			16.64	1808.33	16.64	1866.67	16.64	1558.33	16.5639	518	--	--
16.9844	2692	16.9844	2232	16.9844	2838	17.4844	4700			16.9844	2674	16.9844	2719	16.9844	2255	16.9844	2396														272.39	-1.26523e-08			16.66	1741.67	16.66	1825	16.66	1508.33	16.5844	531	--	--
17.0049	2693	17.0049	2267	17.0049	2795	17.5049	4740			17.0049	2673	17.0049	2733	17.0049	2228	17.0049	2358														272.496	-1.25682e-08			16.68	1725	16.68	1850	16.68	1591.67	16.6049	561	--	--
17.0253	2693	17.0253	2230	17.0253	2787	17.5253	4723			17.0253	2683	17.0253	2740	17.0253	2188	17.0253	2391														272.602	-1.25074e-08			16.7	1725	16.7	1866.67	16.7	1558.33	16.6253	522	--	--
17.0458	2690	17.0458	2216	17.0458	2799	17.5458	4710			17.0458	2692	17.0458	2743	17.0458	2200	17.0458	2408														272.708	-1.24137e-08			16.72	1741.67	16.72	1866.67	16.72	1625	16.6458	561	--	--
17.0663	2700	17.0663	2219	17.0663	2815	17.5663	4704			17.0663	2669	17.0663	2739	17.0663	2231	17.0663	2407														272.814	-1.23564e-08			16.74	1733.33	16.74	1808.33	16.74	1683.33	16.6663	549	--	--
17.0868	2694	17.0868	2225	17.0868	2803	17.5868	4749			17.0868	2662	17.0868	2729	17.0868	2230	17.0868	2395														272.92	-1.22704e-08			16.76	1725	16.76	1891.67	16.76	1550	16.6868	527	--	--
17.1072	2683	17.1072	2244	17.1072	2825	17.6072	4758			17.1072	2674	17.1072	2742	17.1072	2221	17.1072	2403														273.026	-1.22004e-08			16.78	1833.33	16.78	1816.67	16.78	1516.67	16.7072	515	--	--
17.1277	2708	17.1277	2212	17.1277	2815	17.6277	4707			17.1277	2669	17.1277	2721	17.1277	2206	17.1277	2439														273.132	-1.21053e-08			16.8	1800	16.8	1891.67	16.8	1591.67	16.7277	540	--	--
17.1482	2680	17.1482	2211	17.1482	2832	17.6482	4733			17.1482	2647	17.1482	2734	17.1482	2194	17.1482	2358														273.238	-1.20285e-08			16.82	1816.67	16.82	1775	16.82	1650	16.7482	504	--	--
17.1687	2679	17.1687	2251	17.1687	2791	17.6687	4703			17.1687	2656	17.1687	2728	17.1687	2240	17.1687	2421														273.344	-1.19544e-08			16.84	1766.67	16.84	1883.33	16.84	1533.33	16.7687	578	--	--
17.1891	2701	17.1891	2231	17.1891	2799	17.6891	4693			17.1891	2668	17.1891	2750	17.1891	2228	17.1891	2403														273.45	-1.18736e-08			16.86	1758.33	16.86	1725	16.86	1591.67	16.7891	488	--	--
17.2096	2681	17.2096	2229	17.2096	2799	17.7096	4787			17.2096	2655	17.2096	2719	17.2096	2210	17.2096	2382														273.556	-1.18111e-08			16.88	1708.33	16.88	1866.67	16.88	1583.33	16.8096	536	--	--
17.2301	2699	17.2301	2228	17.2301	2801	17.7301	4704			17.2301	2654	17.2301	2733	17.2301	2228	17.2301	2399														273.662	-1.17244e-08			16.9	1783.33	16.9	1875	16.9	1558.33	16.8301	577	--	--
17.2506	2684	17.2506	2223	17.2506	2791	17.7506	4747			17.2506	2654	17.2506	2727	17.2506	2227	17.2506	2424														273.768	-1.16581e-08			16.92	1741.67	16.92	1841.67	16.92	1658.33	16.8506	546	--	--
17.271	2720	17.271	2241	17.271	2815	17.771	4736			17.271	2687	17.271	2750	17.271	2198	17.271	2429														273.874	-1.15812e-08			16.94	1716.67	16.94	1783.33	16.94	1566.67	16.871	573	--	--
17.2915	2685	17.2915	2234	17.2915	2803	17.7915	4716			17.2915	2660	17.2915	2721	17.2915	2240	17.2915	2372														273.98	-1.15147e-08			16.96	1766.67	16.96	1741.67	16.96	1566.67	16.8915	544	--	--
17.312	2670	17.312	2226	17.312	2848	17.812	4738			17.312	2659	17.312	2735	17.312	2181	17.312	2423														274.086	-1.14413e-08			16.98	1741.67	16.98	1883.33	16.98	1650	16.912	519	--	--
17.3325	2699	17.3325	2231	17.3325	2830	17.8325	4747			17.3325	2680	17.3325	2732	17.3325	2206	17.3325	2363														274.192	-1.13793e-08			17	1858.33	17	1741.67	17	1516.67	16.9325	508	--	--
17.3529	2669	17.3529	2210	17.3529	2825	17.8529	4715			17.3529	2669	17.3529	2726	17.3529	2220	17.3529	2402														274.298	-1.13006e-08			17.02	1741.67	17.02	1816.67	17.02	1625	16.9529	508	--	--
17.3734	2705	17.3734	2243	17.3734	2809	17.8734	4693			17.3734	2662	17.3734	2722	17.3734	2212	17.3734	2408														274.404	-1.12338e-08			17.04	1758.33	17.04	1875	17.04	1633.33	16.9734	562	--	--
17.3939	2692	17.3939	2259	17.3939	2805	17.8939	4749			17.3939	2660	17.3939	2721	17.3939	2214	17.3939	2390														274.51	-1.11769e-08			17.06	1783.33	17.06	1850	17.06	1533.33	16.9939	520	--	--
17.4144	2701	17.4144	2220	17.4144	2789	17.9144	4730			17.4144	2673	17.4144	2720	17.4144	2209	17.4144	2380														274.616	-1.11006e-08			17.08	1683.33	17.08	1808.33	17.08	1641.67	17.0144	543	--	--
17.4348	2713	17.4348	2232	17.4348	2810	17.9348	4758			17.4348	2643	17.4348	2706	17.4348	2210	17.4348	2397														274.722	-1.10477e-08			17.1	1775	17.1	1833.33	17.1	1558.33	17.0348	565	--	--
17.4553	2690	17.4553	2221	17.4553	2798	17.9553	4734			17.4553	2659	17.4553	2737	17.4553	2198	17.4553	2408														274.828	-1.09672e-08			17.12	1700	17.12	1816.67	17.12	1508.33	17.0553	573	--	--
17.4758	2697	17.4758	2219	17.4758	2815	17.9758	4738			17.4758	2647	17.4758	2737	17.4758	2225	17.4758	2396														274.934	-1.09173e-08			17.14	1733.33	17.14	1933.33	17.14	1533.33	17.0758	596	--	--
17.4963	2687	17.4963	2221	17.4963	2801	17.9963	4749			17.4963	2651	17.4963	2740	17.4963	2191	17.4963	2410														275.04	-1.08608e-08			17.16	1766.67	17.16	1908.33	17.16	1541.67	17.0963	548	--	--
17.5167	2685	17.5167	2227	17.5167	2814	18.0167	4743			17.5167	2682	17.5167	2710	17.5167	2183	17.5167	2410														275.146	-1.07968e-08			17.18	1750	17.18	1900	17.18	1541.67	17.1167	516	--	--
17.5372	2687	17.5372	2226	17.5372	2823	18.0372	4769			17.5372	2644	17.5372	2745	17.5372	2192	17.5372	2418														275.252	-1.07326e-08			17.2	1766.67	17.2	1833.33	17.2	1541.67	17.1372	571	--	--
17.5577	2711	17.5577	2232	17.5577	2783	18.0577	4715			17.5577	2656	17.5577	2737	17.5577	2235	17.5577	2403														275.358	-1.06579e-08			17.22	1775	17.22	1850	17.22	1591.67	17.1577	524	--	--
17.5782	2681	17.5782	2220	17.5782	2797	18.0782	4694			17.5782	2653	17.5782	2713	17.5782	2232	17.5782	2408														275.464	-1.06085e-08			17.24	1766.67	17.24	1833.33	17.24	1558.33	17.1782	564	--	--
17.5986	2682	17.5986	2236	17.5986	2804	18.0986	4757			17.5986	2653	17.5986	2724	17.5986	2193	17.5986	2415														275.57	-1.05359e-08			17.26	1833.33	17.26	1850	17.26	1575	17.1986	529	--	--
17.6191	2724	17.6191	2208	17.6191	2810	18.1191	4673			17.6191	2661	17.6191	2748	17.6191	2205	17.6191	2393														275.676	-1.04897e-08			17.28	1708.33	17.28	1908.33	17.28	1558.33	17.2191	551	--	--
17.6396	2699	17.6396	2239	17.6396	2809	18.1396	4740			17.6396	2667	17.6396	2706	17.6396	2230	17.6396	2384														275.782	-1.04211e-08			17.3	1858.33	17.3	1800	17.3	1608.33	17.2396	504	--	--
17.6601	2685	17.6601	2207	17.6601	2779	18.1601	4792			17.6601	2647	17.6601	2727	17.6601	2205	17.6601	2397														275.888	-1.03606e-08			17.32	1783.33	17.32	1841.67	17.32	1525	17.2601	555	--	--
17.6805	2671	17.6805	2204	17.6805	2846	18.1805	4786			17.6805	2664	17.6805	2738	17.6805	2202	17.6805	2432														275.994	-1.03015e-08			17.34	1741.67	17.34	1908.33	17.34	1641.67	17.2805	545	--	--
17.701	2703	17.701	2219	17.701	2823	18.201	4754			17.701	2657	17.701	2722	17.701	2214	17.701	2417														276.1	-1.02378e-08			17.36	1808.33	17.36	1883.33	17.36	1683.33	17.301	569	--	--
17.7215	2683	17.7215	2250	17.7215	2815	18.2215	4767			17.7215	2656	17.7215	2728	17.7215	2228	17.7215	2392														276.206	-1.01836e-08			17.38	1691.67	17.38	1808.33	17.38	1591.67	17.3215	577	--	--
17.742	2678	17.742	2217	17.742	2815	18.242	4790			17.742	2673	17.742	2741	17.742	2221	17.742	2407														276.312	-1.01191e-08			17.4	1800	17.4	1900	17.4	1516.67	17.342	572	--	--
17.7624	2722	17.7624	2226	17.7624	2809	18.2624	4755			17.7624	2667	17.7624	2719	17.7624	2184	17.7624	2440														276.418	-1.00757e-08			17.42	1775	17.42	1791.67	17.42	1616.67	17.3624	562	--	--
17.7829	2681	17.7829	2221	17.7829	2806	18.2829	4760			17.7829	2652	17.7829	2762	17.7829	2204	17.7829	2455														276.524	-1.00081e-08			17.44	1758.33	17.44	1875	17.44	1808.33	17.3829	528	--	--
17.8034	2680	17.8034	2230	17.8034	2809	18.3034	4752			17.8034	2668	17.8034	2752	17.8034	2203	17.8034	2414														276.63	-9.94649e-09			17.46	1816.67	17.46	1908.33	17.46	1525	17.4034	538	--	--
17.8239	2684	17.8239	2226	17.8239	2811	18.3239	4746			17.8239	2676	17.8239	2746	17.8239	2196	17.8239	2355														276.736	-9.88869e-09			17.48	1741.67	17.48	1858.33	17.48	1558.33	17.4239	554	--	--
17.8443	2691	17.8443	2236	17.8443	2794	18.3443	4740			17.8443	2680	17.8443	2708	17.8443	2230	17.8443	2377														276.842	-9.83134e-09			17.5	1808.33	17.5	1858.33	17.5	1533.33	17.4443	519	--	--
17.8648	2710	17.8648	2244	17.8648	2809	18.3648	4779			17.8648	2649	17.8648	2741	17.8648	2221	17.8648	2376														276.948	-9.77009e-09			17.52	1733.33	17.52	1816.67	17.52	1566.67	17.4648	598	--	--
17.8853	2699	17.8853	2226	17.8853	2824	18.3853	4752			17.8853	2655	17.8853	2751	17.8853	2226	17.8853	2412														277.054	-9.71191e-09			17.54	1883.33	17.54	1875	17.54	1741.67	17.4853	596	--	--
17.9058	2680	17.9058	2230	17.9058	2775	18.4058	4746			17.9058	2654	17.9058	2732	17.9058	2174	17.9058	2393														277.16	-9.66326e-09			17.56	1733.33	17.56	1858.33	17.56	1575	17.5058	571	--	--
17.9262	2709	17.9262	2217	17.9262	2776	18.4262	4769			17.9262	2651	17.9262	2723	17.9262	2206	17.9262	2357														277.266	-9.59148e-09			17.58	1775	17.58	1958.33	17.58	1583.33	17.5262	587	--	--
17.9467	2662	17.9467	2226	17.9467	2757	18.4467	4736			17.9467	2655	17.9467	2722	17.9467	2198	17.9467	2421														277.372	-9.54588e-09			17.6	1833.33	17.6	1916.67	17.6	1566.67	17.5467	553	--	--
17.9672	2692	17.9672	2232	17.9672	2764	18.4672	4759			17.9672	2659	17.9672	2723	17.9672	2215	17.9672	2389														277.478	-9.48605e-09			17.62	1783.33	17.62	1825	17.62	1525	17.5672	537	--	--
17.9877	2690	17.9877	2221	17.9877	2785	18.4877	4731			17.9877	2668	17.9877	2729	17.9877	2221	17.9877	2411														277.584	-9.43661e-09			17.64	1758.33	17.64	1816.67	17.64	1700	17.5877	529	--	--
18.0081	2680	18.0081	2229	18.0081	2813	18.5081	4698			18.0081	2647	18.0081	2742	18.0081	2187	18.0081	2376														277.69	-9.37697e-09			17.66	1766.67	17.66	1916.67	17.66	1625	17.6081	572	--	--
18.0286	2675	18.0286	2225	18.0286	2761	18.5286	4694			18.0286	2661	18.0286	2713	18.0286	2211	18.0286	2437														277.796	-9.32905e-09			17.68	1850	17.68	1816.67	17.68	1616.67	17.6286	595	--	--
18.0491	2679	18.0491	2220	18.0491	2765	18.5491	4773			18.0491	2657	18.0491	2727	18.0491	2229	18.0491	2382														277.902	-9.27432e-09			17.7	1841.67	17.7	1891.67	17.7	1583.33	17.6491	562	--	--
18.0696	2688	18.0696	2215	18.0696	2777	18.5696	4731			18.0696	2662	18.0696	2705	18.0696	2210	18.0696	2404														278.008	-9.21914e-09			17.72	1791.67	17.72	1916.67	17.72	1525	17.6696	571	--	--
18.09	2679	18.09	2206	18.09	2783	18.59	4769			18.09	2670	18.09	2714	18.09	2191	18.09	2404														278.114	-9.16634e-09			17.74	1800	17.74	1900	17.74	1666.67	17.69	536	--	--
18.1105	2666	18.1105	2229	18.1105	2782	18.6105	4742			18.1105	2639	18.1105	2750	18.1105	2170	18.1105	2381														278.22	-9.10243e-09			17.76	1800	17.76	1875	17.76	1550	17.7105	532	--	--
18.131	2680	18.131	2230	18.131	2787	18.631	4756			18.131	2631	18.131	2725	18.131	2194	18.131	2397														278.326	-9.05921e-09			17.78	1883.33	17.78	1825	17.78	1558.33	17.731	521	--	--
18.1515	2694	18.1515	2224	18.1515	2780	18.6515	4746			18.1515	2681	18.1515	2742	18.1515	2198	18.1515	2419														278.432	-9.00107e-09			17.8	1758.33	17.8	1816.67	17.8	1708.33	17.7515	532	--	--
18.1719	2682	18.1719	2251	18.1719	2778	18.6719	4724			18.1719	2655	18.1719	2718	18.1719	2225	18.1719	2423														278.538	-8.95047e-09			17.82	1725	17.82	1916.67	17.82	1558.33	17.7719	540	--	--
18.1924	2674	18.1924	2228	18.1924	2805	18.6924	4733			18.1924	2648	18.1924	2733	18.1924	2196	18.1924	2399														278.644	-8.89229e-09			17.84	1883.33	17.84	1875	17.84	1533.33	17.7924	584	--	--
18.2129	2690	18.2129	2199	18.2129	2807	18.7129	4777			18.2129	2653	18.2129	2735	18.2129	2230	18.2129	2439														278.75	-8.84565e-09			17.86	1875	17.86	1800	17.86	1500	17.8129	539	--	--
18.2334	2678	18.2334	2229	18.2334	2765	18.7334	4748			18.2334	2651	18.2334	2723	18.2334	2176	18.2334	2393														278.856	-8.78452e-09			17.88	1733.33	17.88	1916.67	17.88	1516.67	17.8334	597	--	--
18.2538	2661	18.2538	2245	18.2538	2786	18.7538	4714			18.2538	2636	18.2538	2724	18.2538	2210	18.2538	2394														278.962	-8.73431e-09			17.9	1816.67	17.9	1891.67	17.9	1500	17.8538	589	--	--
18.2743	2679	18.2743	2219	18.2743	2771	18.7743	4724			18.2743	2651	18.2743	2710	18.2743	2196	18.2743	2359														279.068	-8.68065e-09			17.92	1791.67	17.92	1891.67	17.92	1591.67	17.8743	528	--	--
18.2948	2703	18.2948	2232	18.2948	2771	18.7948	4731			18.2948	2646	18.2948	2747	18.2948	2215	18.2948	2391														279.174	-8.62233e-09			17.94	1741.67	17.94	1908.33	17.94	1650	17.8948	608	--	--
18.3153	2679	18.3153	2213	18.3153	2810	18.8153	4773			18.3153	2674	18.3153	2741	18.3153	2162	18.3153	2441														279.28	-8.58192e-09			17.96	1758.33	17.96	1875	17.96	1616.67	17.9153	601	--	--
18.3357	2695	18.3357	2223	18.3357	2798	18.8357	4753			18.3357	2640	18.3357	2691	18.3357	2180	18.3357	2390														279.386	-8.5242e-09			17.98	1791.67	17.98	1975	17.98	1425	17.9357	556	--	--
18.3562	2701	18.3562	2209	18.3562	2799	18.8562	4761			18.3562	2640	18.3562	2737	18.3562	2223	18.3562	2342														279.492	-8.48416e-09			18	1733.33	18	1841.67	18	1641.67	17.9562	539	--	--
18.3767	2658	18.3767	2214	18.3767	2786	18.8767	4712			18.3767	2656	18.3767	2738	18.3767	2178	18.3767	2415														279.598	-8.42095e-09			18.02	1933.33	18.02	1833.33	18.02	1583.33	17.9767	530	--	--
18.3972	2700	18.3972	2183	18.3972	2799	18.8972	4738			18.3972	2665	18.3972	2715	18.3972	2223	18.3972	2422														279.704	-8.38247e-09			18.04	1833.33	18.04	1775	18.04	1541.67	17.9972	552	--	--
18.4176	2681	18.4176	2223	18.4176	2784	18.9176	4737			18.4176	2644	18.4176	2729	18.4176	2230	18.4176	2389														279.81	-8.31993e-09			18.06	1883.33	18.06	1841.67	18.06	1600	18.0176	566	--	--
18.4381	2675	18.4381	2244	18.4381	2799	18.9381	4813			18.4381	2640	18.4381	2731	18.4381	2227	18.4381	2358														279.916	-8.27435e-09			18.08	1708.33	18.08	1900	18.08	1575	18.0381	532	--	--
18.4586	2685	18.4586	2209	18.4586	2758	18.9586	4732			18.4586	2660	18.4586	2707	18.4586	2197	18.4586	2365														280.022	-8.21878e-09			18.1	1891.67	18.1	1891.67	18.1	1616.67	18.0586	575	--	--
18.4791	2670	18.4791	2225	18.4791	2787	18.9791	4732			18.4791	2654	18.4791	2710	18.4791	2211	18.4791	2413														280.128	-8.16512e-09			18.12	1816.67	18.12	1891.67	18.12	1625	18.0791	548	--	--
18.4995	2686	18.4995	2252	18.4995	2773	18.9995	4773			18.4995	2650	18.4995	2703	18.4995	2225	18.4995	2423														280.234	-8.12263e-09			18.14	1766.67	18.14	1900	18.14	1583.33	18.0995	569	--	--
18.52	2668	18.52	2214	18.52	2781	19.02	4756			18.52	2689	18.52	2725	18.52	2215	18.52	2393														280.34	-8.06498e-09			18.16	1908.33	18.16	1866.67	18.16	1675	18.12	568	--	--
18.5405	2695	18.5405	2239	18.5405	2809	19.0405	4749			18.5405	2627	18.5405	2698	18.5405	2204	18.5405	2393														280.446	-8.02167e-09			18.18	1766.67	18.18	1858.33	18.18	1650	18.1405	583	--	--
18.561	2658	18.561	2236	18.561	2793	19.061	4693			18.561	2669	18.561	2698	18.561	2189	18.561	2397														280.552	-7.96408e-09			18.2	1875	18.2	1933.33	18.2	1658.33	18.161	623	--	--
18.5814	2676	18.5814	2230	18.5814	2789	19.0814	4741			18.5814	2668	18.5814	2705	18.5814	2224	18.5814	2405														280.658	-7.92165e-09			18.22	1750	18.22	1900	18.22	1658.33	18.1814	568	--	--
18.6019	2692	18.6019	2237	18.6019	2797	19.1019	4778			18.6019	2648	18.6019	2733	18.6019	2180	18.6019	2374														280.764	-7.86403e-09			18.24	1833.33	18.24	1925	18.24	1616.67	18.2019	594	--	--
18.6224	2684	18.6224	2251	18.6224	2784	19.1224	4706			18.6224	2630	18.6224	2705	18.6224	2192	18.6224	2364														280.87	-7.82862e-09			18.26	1825	18.26	1958.33	18.26	1583.33	18.2224	556	--	--
18.6429	2695	18.6429	2241	18.6429	2774	19.1429	4705			18.6429	2652	18.6429	2721	18.6429	2227	18.6429	2381														280.976	-7.77951e-09			18.28	1866.67	18.28	1850	18.28	1683.33	18.2429	604	--	--
18.6633	2731	18.6633	2234	18.6633	2796	19.1633	4738			18.6633	2665	18.6633	2708	18.6633	2190	18.6633	2383														281.082	-7.73144e-09			18.3	1791.67	18.3	1883.33	18.3	1608.33	18.2633	578	--	--
18.6838	2689	18.6838	2230	18.6838	2800	19.1838	4725			18.6838	2655	18.6838	2743	18.6838	2215	18.6838	2373														281.188	-7.68478e-09			18.32	1691.67	18.32	1891.67	18.32	1566.67	18.2838	617	--	--
18.7043	2682	18.7043	2228	18.7043	2805	19.2043	4743			18.7043	2652	18.7043	2732	18.7043	2191	18.7043	2431														281.294	-7.63048e-09			18.34	1741.67	18.34	1941.67	18.34	1725	18.3043	582	--	--
18.7248	2687	18.7248	2204	18.7248	2793	19.2248	4737			18.7248	2659	18.7248	2747	18.7248	2246	18.7248	2435														281.4	-7.59459e-09			18.36	1900	18.36	1925	18.36	1641.67	18.3248	606	--	--
18.7452	2700	18.7452	2221	18.7452	2791	19.2452	4757			18.7452	2666	18.7452	2719	18.7452	2210	18.7452	2363														281.506	-7.53617e-09			18.38	1800	18.38	1816.67	18.38	1716.67	18.3452	654	--	--
18.7657	2668	18.7657	2193	18.7657	2787	19.2657	4728			18.7657	2650	18.7657	2732	18.7657	2181	18.7657	2416														281.612	-7.49912e-09			18.4	1833.33	18.4	1925	18.4	1600	18.3657	584	--	--
18.7862	2639	18.7862	2234	18.7862	2765	19.2862	4742			18.7862	2650	18.7862	2746	18.7862	2175	18.7862	2397														281.718	-7.44662e-09			18.42	1758.33	18.42	1891.67	18.42	1558.33	18.3862	581	--	--
18.8067	2683	18.8067	2226	18.8067	2810	19.3067	4738			18.8067	2645	18.8067	2721	18.8067	2163	18.8067	2384														281.824	-7.40914e-09			18.44	1766.67	18.44	1883.33	18.44	1625	18.4067	569	--	--
18.8271	2689	18.8271	2227	18.8271	2767	19.3271	4737			18.8271	2641	18.8271	2724	18.8271	2193	18.8271	2422														281.93	-7.35695e-09			18.46	1825	18.46	1841.67	18.46	1591.67	18.4271	600	--	--
18.8476	2683	18.8476	2214	18.8476	2796	19.3476	4726			18.8476	2663	18.8476	2713	18.8476	2174	18.8476	2434														282.036	-7.3151e-09			18.48	1808.33	18.48	1900	18.48	1650	18.4476	580	--	--
18.8681	2670	18.8681	2209	18.8681	2772	19.3681	4782			18.8681	2663	18.8681	2735	18.8681	2227	18.8681	2366														282.142	-7.26511e-09			18.5	1850	18.5	1875	18.5	1625	18.4681	578	--	--
18.8886	2671	18.8886	2208	18.8886	2788	19.3886	4750			18.8886	2652	18.8886	2712	18.8886	2209	18.8886	2426														282.248	-7.22134e-09			18.52	1825	18.52	1825	18.52	1616.67	18.4886	593	--	--
18.909	2682	18.909	2234	18.909	2785	19.409	4776			18.909	2636	18.909	2720	18.909	2186	18.909	2436														282.354	-7.1787e-09			18.54	1766.67	18.54	1816.67	18.54	1683.33	18.509	573	--	--
18.9295	2672	18.9295	2226	18.9295	2784	19.4295	4732			18.9295	2669	18.9295	2716	18.9295	2203	18.9295	2394														282.46	-7.13823e-09			18.56	1883.33	18.56	1825	18.56	1650	18.5295	604	--	--
18.95	2677	18.95	2239	18.95	2794	19.45	4712			18.95	2643	18.95	2729	18.95	2196	18.95	2437														282.566	-7.09806e-09			18.58	1841.67	18.58	1833.33	18.58	1650	18.55	631	--	--
18.9705	2696	18.9705	2213	18.9705	2777	19.4705	4731			18.9705	2662	18.9705	2731	18.9705	2232	18.9705	2402														282.672	-7.03806e-09			18.6	1808.33	18.6	1841.67	18.6	1550	18.5705	607	--	--
18.9909	2697	18.9909	2216	18.9909	2788	19.4909	4743			18.9909	2652	18.9909	2718	18.9909	2187	18.9909	2367														282.778	-7.00201e-09			18.62	1850	18.62	1783.33	18.62	1533.33	18.5909	584	--	--
19.0114	2709	19.0114	2215	19.0114	2805	19.5114	4688			19.0114	2660	19.0114	2738	19.0114	2191	19.0114	2377														282.884	-6.9584e-09			18.64	1841.67	18.64	1808.33	18.64	1616.67	18.6114	627	--	--
19.0319	2679	19.0319	2224	19.0319	2761	19.5319	4731			19.0319	2642	19.0319	2701	19.0319	2207	19.0319	2435														282.99	-6.92205e-09			18.66	1758.33	18.66	1841.67	18.66	1583.33	18.6319	605	--	--
19.0524	2687	19.0524	2222	19.0524	2791	19.5524	4758			19.0524	2662	19.0524	2721	19.0524	2207	19.0524	2411														283.096	-6.87786e-09			18.68	1891.67	18.68	1925	18.68	1625	18.6524	598	--	--
19.0728	2698	19.0728	2208	19.0728	2780	19.5728	4743			19.0728	2647	19.0728	2751	19.0728	2178	19.0728	2395														283.202	-6.84343e-09			18.7	1708.33	18.7	1875	18.7	1691.67	18.6728	589	--	--
19.0933	2682	19.0933	2240	19.0933	2820	19.5933	4814			19.0933	2657	19.0933	2716	19.0933	2181	19.0933	2387														283.308	-6.81303e-09			18.72	1841.67	18.72	1841.67	18.72	1616.67	18.6933	601	--	--
19.1138	2684	19.1138	2218	19.1138	2797	19.6138	4701			19.1138	2659	19.1138	2714	19.1138	2176	19.1138	2420														283.414	-6.75463e-09			18.74	1700	18.74	1891.67	18.74	1633.33	18.7138	647	--	--
19.1343	2702	19.1343	2220	19.1343	2763	19.6343	4729			19.1343	2653	19.1343	2719	19.1343	2219	19.1343	2410														283.52	-6.72545e-09			18.76	1775	18.76	1858.33	18.76	1625	18.7343	586	--	--
19.1547	2686	19.1547	2244	19.1547	2799	19.6547	4782			19.1547	2665	19.1547	2724	19.1547	2194	19.1547	2380														283.626	-6.68217e-09			18.78	1758.33	18.78	1866.67	18.78	1683.33	18.7547	616	--	--
19.1752	2661	19.1752	2228	19.1752	2781	19.6752	4763			19.1752	2663	19.1752	2725	19.1752	2177	19.1752	2413														283.732	-6.64519e-09			18.8	1841.67	18.8	1916.67	18.8	1591.67	18.7752	620	--	--
19.1957	2686	19.1957	2251	19.1957	2770	19.6957	4799			19.1957	2661	19.1957	2709	19.1957	2184	19.1957	2380														283.838	-6.60311e-09			18.82	1891.67	18.82	1858.33	18.82	1583.33	18.7957	619	--	--
19.2162	2691	19.2162	2241	19.2162	2795	19.7162	4775			19.2162	2648	19.2162	2722	19.2162	2186	19.2162	2406														283.944	-6.56966e-09			18.84	1766.67	18.84	1883.33	18.84	1625	18.8162	551	--	--
19.2366	2676	19.2366	2236	19.2366	2785	19.7366	4727			19.2366	2666	19.2366	2716	19.2366	2187	19.2366	2399														284.05	-6.52339e-09			18.86	1758.33	18.86	1800	18.86	1666.67	18.8366	623	--	--
19.2571	2677	19.2571	2212	19.2571	2788	19.7571	4746			19.2571	2646	19.2571	2718	19.2571	2198	19.2571	2392														284.156	-6.48248e-09			18.88	1775	18.88	1891.67	18.88	1675	18.8571	597	--	--
19.2776	2677	19.2776	2212	19.2776	2784	19.7776	4708			19.2776	2650	19.2776	2716	19.2776	2199	19.2776	2366														284.262	-6.4455e-09			18.9	1941.67	18.9	1908.33	18.9	1650	18.8776	653	--	--
19.2981	2665	19.2981	2209	19.2981	2796	19.7981	4756			19.2981	2652	19.2981	2710	19.2981	2223	19.2981	2383														284.368	-6.40521e-09			18.92	1725	18.92	1925	18.92	1558.33	18.8981	604	--	--
19.3185	2688	19.3185	2214	19.3185	2806	19.8185	4755			19.3185	2655	19.3185	2722	19.3185	2236	19.3185	2378														284.474	-6.37383e-09			18.94	1850	18.94	1883.33	18.94	1683.33	18.9185	641	--	--
19.339	2687	19.339	2197	19.339	2796	19.839	4737			19.339	2669	19.339	2712	19.339	2194	19.339	2395														284.58	-6.32712e-09			18.96	1758.33	18.96	1908.33	18.96	1550	18.939	585	--	--
19.3595	2675	19.3595	2213	19.3595	2800	19.8595	4779			19.3595	2646	19.3595	2691	19.3595	2196	19.3595	2395														284.686	-6.29588e-09			18.98	1708.33	18.98	1866.67	18.98	1708.33	18.9595	589	--	--
19.38	2684	19.38	2208	19.38	2773	19.88	4839			19.38	2656	19.38	2717	19.38	2177	19.38	2398														284.792	-6.25327e-09			19	1775	19	1791.67	19	1583.33	18.98	591	--	--
19.4004	2717	19.4004	2228	19.4004	2823	19.9004	4750			19.4004	2662	19.4004	2732	19.4004	2189	19.4004	2372														284.898	-6.22488e-09			19.02	1741.67	19.02	1866.67	19.02	1666.67	19.0004	612	--	--
19.4209	2701	19.4209	2207	19.4209	2786	19.9209	4738			19.4209	2653	19.4209	2708	19.4209	2202	19.4209	2426														285.004	-6.18996e-09			19.04	1741.67	19.04	1791.67	19.04	1716.67	19.0209	604	--	--
19.4414	2693	19.4414	2218	19.4414	2767	19.9414	4778			19.4414	2654	19.4414	2740	19.4414	2197	19.4414	2388														285.11	-6.14963e-09			19.06	1833.33	19.06	1758.33	19.06	1658.33	19.0414	650	--	--
19.4619	2666	19.4619	2198	19.4619	2803	19.9619	4729			19.4619	2644	19.4619	2735	19.4619	2211	19.4619	2358														285.216	-6.11806e-09			19.08	1866.67	19.08	1891.67	19.08	1566.67	19.0619	615	--	--
19.4823	2706	19.4823	2252	19.4823	2776	19.9823	4785			19.4823	2646	19.4823	2704	19.4823	2177	19.4823	2376														285.322	-6.07872e-09			19.1	1800	19.1	1866.67	19.1	1716.67	19.0823	605	--	--
19.5028	2681	19.5028	2212	19.5028	2770	20.0028	4752			19.5028	2646	19.5028	2736	19.5028	2193	19.5028	2424														285.428	-6.05056e-09			19.12	1725	19.12	1875	19.12	1550	19.1028	641	--	--
19.5233	2672	19.5233	2199	19.5233	2798	20.0233	4746			19.5233	2664	19.5233	2694	19.5233	2210	19.5233	2411														285.534	-6.00937e-09			19.14	1808.33	19.14	1975	19.14	1516.67	19.1233	648	--	--
19.5438	2673	19.5438	2228	19.5438	2762	20.0438	4722			19.5438	2662	19.5438	2725	19.5438	2221	19.5438	2370														285.64	-5.98757e-09			19.16	1891.67	19.16	1916.67	19.16	1658.33	19.1438	649	--	--
19.5642	2665	19.5642	2206	19.5642	2764	20.0642	4749			19.5642	2657	19.5642	2709	19.5642	2223	19.5642	2405														285.746	-5.94858e-09			19.18	1858.33	19.18	1900	19.18	1625	19.1642	617	--	--
19.5847	2665	19.5847	2233	19.5847	2767	20.0847	4724			19.5847	2635	19.5847	2721	19.5847	2191	19.5847	2395														285.852	-5.92126e-09			19.2	1733.33	19.2	1816.67	19.2	1700	19.1847	649	--	--
19.6052	2689	19.6052	2220	19.6052	2766	20.1052	4728			19.6052	2660	19.6052	2720	19.6052	2203	19.6052	2369														285.958	-5.88704e-09			19.22	1825	19.22	1833.33	19.22	1583.33	19.2052	701	--	--
19.6257	2667	19.6257	2234	19.6257	2788	20.1257	4732			19.6257	2655	19.6257	2713	19.6257	2186	19.6257	2402														286.064	-5.85457e-09			19.24	1841.67	19.24	1916.67	19.24	1566.67	19.2257	699	--	--
19.6461	2668	19.6461	2222	19.6461	2791	20.1461	4775			19.6461	2632	19.6461	2705	19.6461	2216	19.6461	2372														286.17	-5.82923e-09			19.26	1783.33	19.26	1883.33	19.26	1666.67	19.2461	692	--	--
19.6666	2679	19.6666	2208	19.6666	2767	20.1666	4814			19.6666	2655	19.6666	2715	19.6666	2198	19.6666	2372														286.276	-5.7907e-09			19.28	1775	19.28	1925	19.28	1675	19.2666	687	--	--
19.6871	2691	19.6871	2209	19.6871	2790	20.1871	4762			19.6871	2654	19.6871	2709	19.6871	2187	19.6871	2391														286.382	-5.76479e-09			19.3	1833.33	19.3	1841.67	19.3	1608.33	19.2871	691	--	--
19.7076	2680	19.7076	2224	19.7076	2766	20.2076	4762			19.7076	2646	19.7076	2700	19.7076	2181	19.7076	2364														286.488	-5.73051e-09			19.32	1716.67	19.32	1850	19.32	1541.67	19.3076	677	--	--
19.728	2701	19.728	2220	19.728	2807	20.228	4769			19.728	2653	19.728	2728	19.728	2203	19.728	2382														286.594	-5.70808e-09			19.34	1766.67	19.34	1841.67	19.34	1625	19.328	710	--	--
19.7485	2655	19.7485	2224	19.7485	2763	20.2485	4753			19.7485	2655	19.7485	2713	19.7485	2155	19.7485	2336														286.7	-5.67372e-09			19.36	1858.33	19.36	1891.67	19.36	1525	19.3485	661	--	--
19.769	2667	19.769	2221	19.769	2796	20.269	4711			19.769	2657	19.769	2729	19.769	2206	19.769	2385														286.806	-5.64773e-09			19.38	1833.33	19.38	1891.67	19.38	1650	19.369	712	--	--
19.7895	2702	19.7895	2235	19.7895	2784	20.2895	4775			19.7895	2641	19.7895	2706	19.7895	2234	19.7895	2351														286.912	-5.61697e-09			19.4	1775	19.4	1891.67	19.4	1683.33	19.3895	713	--	--
19.8099	2682	19.8099	2195	19.8099	2806	20.3099	4707			19.8099	2660	19.8099	2727	19.8099	2218	19.8099	2386														287.018	-5.59192e-09			19.42	1850	19.42	1816.67	19.42	1591.67	19.4099	708	--	--
19.8304	2681	19.8304	2233	19.8304	2813	20.3304	4779			19.8304	2635	19.8304	2737	19.8304	2211	19.8304	2417														287.124	-5.56712e-09			19.44	1741.67	19.44	1850	19.44	1575	19.4304	646	--	--
19.8509	2681	19.8509	2215	19.8509	2795	20.3509	4731			19.8509	2653	19.8509	2728	19.8509	2200	19.8509	2394														287.23	-5.53436e-09			19.46	1766.67	19.46	1858.33	19.46	1675	19.4509	681	--	--
19.8714	2679	19.8714	2212	19.8714	2814	20.3714	4713			19.8714	2650	19.8714	2702	19.8714	2192	19.8714	2389														287.336	-5.51661e-09			19.48	1758.33	19.48	1808.33	19.48	1725	19.4714	660	--	--
19.8918	2673	19.8918	2222	19.8918	2790	20.3918	4750			19.8918	2650	19.8918	2677	19.8918	2216	19.8918	2454														287.442	-5.48335e-09			19.5	1841.67	19.5	1933.33	19.5	1725	19.4918	678	--	--
19.9123	2671	19.9123	2221	19.9123	2781	20.4123	4734			19.9123	2645	19.9123	2699	19.9123	2159	19.9123	2418														287.548	-5.46455e-09			19.52	1775	19.52	1833.33	19.52	1541.67	19.5123	652	--	--
19.9328	2655	19.9328	2229	19.9328	2796	20.4328	4761			19.9328	2654	19.9328	2718	19.9328	2212	19.9328	2409														287.654	-5.43361e-09			19.54	1825	19.54	1866.67	19.54	1608.33	19.5328	605	--	--
19.9533	2680	19.9533	2195	19.9533	2796	20.4533	4736			19.9533	2647	19.9533	2735	19.9533	2183	19.9533	2347														287.76	-5.41129e-09			19.56	1716.67	19.56	1883.33	19.56	1675	19.5533	585	--	--
19.9737	2679	19.9737	2216	19.9737	2794	20.4737	4734			19.9737	2656	19.9737	2712	19.9737	2158	19.9737	2398														287.866	-5.38059e-09			19.58	1775	19.58	1816.67	19.58	1541.67	19.5737	641	--	--
19.9942	2680	19.9942	2223	19.9942	2792	20.4942	4700			19.9942	2640	19.9942	2708	19.9942	2175	19.9942	2426														287.972	-5.35653e-09			19.6	1750	19.6	1933.33	19.6	1658.33	19.5942	592	--	--
20.0147	2705	20.0147	2193	20.0147	2782	20.5147	4741			20.0147	2643	20.0147	2741	20.0147	2174	20.0147	2356														288.078	-5.33418e-09			19.62	1850	19.62	1841.67	19.62	1591.67	19.6147	668	--	--
20.0352	2702	20.0352	2193	20.0352	2788	20.5352	4811			20.0352	2641	20.0352	2734	20.0352	2158	20.0352	2386														288.184	-5.30133e-09			19.64	1816.67	19.64	1875	19.64	1616.67	19.6352	621	--	--
20.0556	2678	20.0556	2208	20.0556	2801	20.5556	4712			20.0556	2651	20.0556	2724	20.0556	2210	20.0556	2400														288.29	-5.28132e-09			19.66	1708.33	19.66	1900	19.66	1625	19.6556	658	--	--
20.0761	2675	20.0761	2231	20.0761	2809	20.5761	4821			20.0761	2665	20.0761	2718	20.0761	2182	20.0761	2396														288.396	-5.25039e-09			19.68	1800	19.68	1866.67	19.68	1583.33	19.6761	661	--	--
20.0966	2682	20.0966	2235	20.0966	2788	20.5966	4732			20.0966	2652	20.0966	2749	20.0966	2170	20.0966	2397														288.502	-5.23392e-09			19.7	1858.33	19.7	1900	19.7	1616.67	19.6966	603	--	--
20.1171	2669	20.1171	2192	20.1171	2759	20.6171	4765			20.1171	2662	20.1171	2724	20.1171	2212	20.1171	2357														288.608	-5.20451e-09			19.72	1750	19.72	1800	19.72	1625	19.7171	658	--	--
20.1375	2702	20.1375	2207	20.1375	2801	20.6375	4756			20.1375	2657	20.1375	2731	20.1375	2207	20.1375	2371														288.714	-5.18469e-09			19.74	1791.67	19.74	1850	19.74	1608.33	19.7375	623	--	--
20.158	2664	20.158	2219	20.158	2791	20.658	4767			20.158	2649	20.158	2734	20.158	2159	20.158	2373														288.82	-5.15838e-09			19.76	1866.67	19.76	1933.33	19.76	1641.67	19.758	582	--	--
20.1785	2684	20.1785	2211	20.1785	2782	20.6785	4760			20.1785	2645	20.1785	2718	20.1785	2190	20.1785	2396														288.926	-5.13115e-09			19.78	1750	19.78	1891.67	19.78	1591.67	19.7785	634	--	--
20.199	2683	20.199	2209	20.199	2769	20.699	4759			20.199	2653	20.199	2726	20.199	2200	20.199	2400														289.032	-5.11641e-09			19.8	1850	19.8	1858.33	19.8	1775	19.799	622	--	--
20.2194	2669	20.2194	2218	20.2194	2786	20.7194	4733			20.2194	2655	20.2194	2713	20.2194	2203	20.2194	2404														289.138	-5.09144e-09			19.82	1800	19.82	1858.33	19.82	1475	19.8194	663	--	--
20.2399	2682	20.2399	2197	20.2399	2786	20.7399	4751			20.2399	2650	20.2399	2712	20.2399	2205	20.2399	2400														289.244	-5.07064e-09			19.84	1841.67	19.84	1966.67	19.84	1591.67	19.8399	578	--	--
20.2604	2691	20.2604	2207	20.2604	2780	20.7604	4795			20.2604	2650	20.2604	2704	20.2604	2199	20.2604	2373														289.35	-5.04571e-09			19.86	1741.67	19.86	1816.67	19.86	1641.67	19.8604	618	--	--
20.2809	2710	20.2809	2203	20.2809	2790	20.7809	4767			20.2809	2647	20.2809	2714	20.2809	2171	20.2809	2395														289.456	-5.02455e-09			19.88	1875	19.88	1850	19.88	1700	19.8809	600	--	--
20.3013	2659	20.3013	2206	20.3013	2797	20.8013	4774			20.3013	2630	20.3013	2727	20.3013	2162	20.3013	2470														289.562	-5.00111e-09			19.9	1800	19.9	1866.67	19.9	1591.67	19.9013	597	--	--
20.3218	2682	20.3218	2232	20.3218	2788	20.8218	4761			20.3218	2645	20.3218	2694	20.3218	2177	20.3218	2403														289.668	-4.98946e-09			19.92	1866.67	19.92	1933.33	19.92	1616.67	19.9218	609	--	--
20.3423	2691	20.3423	2231	20.3423	2826	20.8423	4765			20.3423	2654	20.3423	2693	20.3423	2195	20.3423	2354														289.774	-4.966e-09			19.94	1741.67	19.94	2075	19.94	1641.67	19.9423	661	--	--
20.3628	2668	20.3628	2227	20.3628	2806	20.8628	4746			20.3628	2641	20.3628	2713	20.3628	2180	20.3628	2325														289.88	-4.94561e-09			19.96	1741.67	19.96	1866.67	19.96	1608.33	19.9628	609	--	--
20.3832	2681	20.3832	2202	20.3832	2785	20.8832	4805			20.3832	2662	20.3832	2692	20.3832	2162	20.3832	2292														289.986	-4.92388e-09			19.98	1766.67	19.98	1875	19.98	1591.67	19.9832	625	--	--
20.4037	2662	20.4037	2209	20.4037	2800	20.9037	4722			20.4037	2636	20.4037	2706	20.4037	2197	20.4037	2404														290.092	-4.90284e-09			20	1841.67	20	2016.67	20	1691.67	20.0037	617	--	--
20.4242	2688	20.4242	2241	20.4242	2804	20.9242	4736			20.4242	2651	20.4242	2726	20.4242	2163	20.4242	2390														290.198	-4.88818e-09			20.02	1750	20.02	1833.33	20.02	1583.33	20.0242	609	--	--
20.4447	2678	20.4447	2223	20.4447	2818	20.9447	4729			20.4447	2649	20.4447	2737	20.4447	2170	20.4447	2355														290.304	-4.85793e-09			20.04	1900	20.04	1900	20.04	1658.33	20.0447	641	--	--
20.4651	2655	20.4651	2207	20.4651	2800	20.9651	4738			20.4651	2658	20.4651	2724	20.4651	2167	20.4651	2347														290.41	-4.84455e-09			20.06	1816.67	20.06	1750	20.06	1591.67	20.0651	639	--	--
20.4856	2658	20.4856	2204	20.4856	2817	20.9856	4721			20.4856	2642	20.4856	2696	20.4856	2208	20.4856	2414														290.516	-4.82128e-09			20.08	1725	20.08	1841.67	20.08	1566.67	20.0856	692	--	--
20.5061	2670	20.5061	2243	20.5061	2813	21.0061	4788			20.5061	2646	20.5061	2721	20.5061	2199	20.5061	2434														290.622	-4.8079e-09			20.1	1775	20.1	1908.33	20.1	1658.33	20.1061	641	--	--
20.5266	2694	20.5266	2227	20.5266	2807	21.0266	4805			20.5266	2661	20.5266	2715	20.5266	2201	20.5266	2358														290.728	-4.78419e-09			20.12	1791.67	20.12	1916.67	20.12	1666.67	20.1266	632	--	--
20.547	2671	20.547	2258	20.547	2791	21.047	4771			20.547	2661	20.547	2692	20.547	2187	20.547	2382														290.834	-4.76561e-09			20.14	1808.33	20.14	1966.67	20.14	1666.67	20.147	627	--	--
20.5675	2680	20.5675	2237	20.5675	2808	21.0675	4758			20.5675	2671	20.5675	2685	20.5675	2152	20.5675	2415														290.94	-4.75177e-09			20.16	1825	20.16	1966.67	20.16	1608.33	20.1675	613	--	--
20.588	2678	20.588	2238	20.588	2789	21.088	4730			20.588	2657	20.588	2708	20.588	2197	20.588	2400														291.046	-4.72752e-09			20.18	1825	20.18	1883.33	20.18	1558.33	20.188	655	--	--
20.6085	2679	20.6085	2208	20.6085	2821	21.1085	4781			20.6085	2649	20.6085	2712	20.6085	2231	20.6085	2389														291.152	-4.71518e-09			20.2	1800	20.2	1900	20.2	1633.33	20.2085	626	--	--
20.6289	2685	20.6289	2202	20.6289	2809	21.1289	4712			20.6289	2648	20.6289	2710	20.6289	2199	20.6289	2358														291.258	-4.68971e-09			20.22	1908.33	20.22	1908.33	20.22	1650	20.2289	667	--	--
20.6494	2668	20.6494	2193	20.6494	2785	21.1494	4773			20.6494	2658	20.6494	2726	20.6494	2154	20.6494	2404														291.364	-4.6798e-09			20.24	1791.67	20.24	1825	20.24	1716.67	20.2494	612	--	--
20.6699	2669	20.6699	2236	20.6699	2799	21.1699	4757			20.6699	2652	20.6699	2738	20.6699	2193	20.6699	2407														291.47	-4.65114e-09			20.26	1791.67	20.26	2000	20.26	1633.33	20.2699	651	--	--
20.6904	2663	20.6904	2215	20.6904	2801	21.1904	4748			20.6904	2663	20.6904	2736	20.6904	2211	20.6903	2360														291.576	-4.64228e-09			20.28	1850	20.28	1908.33	20.28	1666.67	20.2904	647	--	--
20.7108	2671	20.7108	2208	20.7108	2792	21.2108	4765			20.7108	2647	20.7108	2712	20.7108	2177	20.7108	2399														291.682	-4.62763e-09			20.3	1733.33	20.3	1908.33	20.3	1583.33	20.3108	627	--	--
20.7313	2677	20.7313	2225	20.7313	2782	21.2313	4763			20.7313	2649	20.7313	2708	20.7313	2203	20.7313	2355														291.788	-4.60393e-09			20.32	1875	20.32	1875	20.32	1641.67	20.3313	628	--	--
20.7518	2683	20.7518	2182	20.7518	2785	21.2518	4775			20.7518	2655	20.7518	2693	20.7518	2170	20.7518	2391														291.894	-4.58471e-09			20.34	1858.33	20.34	2016.67	20.34	1741.67	20.3518	658	--	--
20.7723	2669	20.7723	2197	20.7723	2819	21.2723	4810			20.7723	2640	20.7723	2731	20.7723	2179	20.7722	2361														292	-4.56901e-09			20.36	1783.33	20.36	1941.67	20.36	1758.33	20.3723	673	--	--
20.7927	2670	20.7927	2192	20.7927	2819	21.2927	4694			20.7927	2659	20.7927	2717	20.7927	2181	20.7927	2375														292.106	-4.55503e-09			20.38	1858.33	20.38	1933.33	20.38	1583.33	20.3927	644	--	--
20.8132	2647	20.8132	2214	20.8132	2831	21.3132	4802			20.8132	2649	20.8132	2730	20.8132	2157	20.8132	2352														292.212	-4.53154e-09			20.4	1841.67	20.4	1891.67	20.4	1616.67	20.4132	661	--	--
20.8337	2670	20.8337	2215	20.8337	2805	21.3337	4774			20.8337	2653	20.8337	2718	20.8337	2193	20.8337	2422														292.318	-4.51682e-09			20.42	1691.67	20.42	1833.33	20.42	1641.67	20.4337	681	--	--
20.8542	2683	20.8542	2227	20.8542	2785	21.3542	4753			20.8542	2646	20.8542	2704	20.8542	2179	20.8542	2392														292.424	-4.49355e-09			20.44	1783.33	20.44	1833.33	20.44	1716.67	20.4542	658	--	--
20.8746	2651	20.8746	2246	20.8746	2811	21.3746	4799			20.8746	2652	20.8746	2694	20.8746	2214	20.8746	2387														292.53	-4.48535e-09			20.46	1791.67	20.46	1900	20.46	1608.33	20.4746	659	--	--
20.8951	2688	20.8951	2196	20.8951	2785	21.3951	4754			20.8951	2637	20.8951	2707	20.8951	2207	20.8951	2384														292.636	-4.46768e-09			20.48	1833.33	20.48	1908.33	20.48	1608.33	20.4951	644	--	--
20.9156	2650	20.9156	2212	20.9156	2821	21.4156	4762			20.9156	2648	20.9156	2718	20.9156	2163	20.9156	2356														292.742	-4.4461e-09			20.5	1775	20.5	1916.67	20.5	1650	20.5156	687	--	--
20.9361	2667	20.9361	2235	20.9361	2799	21.4361	4817			20.9361	2639	20.9361	2719	20.9361	2196	20.9361	2378														292.848	-4.43675e-09			20.52	1750	20.52	1866.67	20.52	1666.67	20.5361	646	--	--
20.9565	2678	20.9565	2233	20.9565	2781	21.4565	4791			20.9565	2648	20.9565	2715	20.9565	2187	20.9565	2412														292.954	-4.41718e-09			20.54	1675	20.54	1958.33	20.54	1691.67	20.5565	665	--	--
20.977	2687	20.977	2206	20.977	2803	21.477	4760			20.977	2665	20.977	2702	20.977	2167	20.977	2387														293.06	-4.4097e-09			20.56	1766.67	20.56	1966.67	20.56	1766.67	20.577	651	--	--
20.9975	2659	20.9975	2209	20.9975	2789	21.4975	4780			20.9975	2647	20.9975	2712	20.9975	2187	20.9975	2369														293.166	-4.38643e-09			20.58	1825	20.58	1858.33	20.58	1566.67	20.5975	659	--	--
21.018	2664	21.018	2197	21.018	2784	21.518	4745			21.018	2628	21.018	2681	21.018	2167	21.018	2417														293.272	-4.37736e-09			20.6	1741.67	20.6	1858.33	20.6	1625	20.618	660	--	--
21.0384	2678	21.0384	2211	21.0384	2787	21.5384	4790			21.0384	2639	21.0384	2690	21.0384	2188	21.0384	2417														293.378	-4.357e-09			20.62	1900	20.62	1983.33	20.62	1875	20.6384	627	--	--
21.0589	2676	21.0589	2220	21.0589	2772	21.5589	4838			21.0589	2641	21.0589	2702	21.0589	2169	21.0589	2393														293.484	-4.34552e-09			20.64	1783.33	20.64	1883.33	20.64	1641.67	20.6589	644	--	--
21.0794	2691	21.0794	2214	21.0794	2821	21.5794	4830			21.0794	2629	21.0794	2729	21.0794	2205	21.0794	2378														293.59	-4.32762e-09			20.66	1833.33	20.66	1916.67	20.66	1716.67	20.6794	654	--	--
21.0999	2684	21.0999	2198	21.0999	2808	21.5999	4802			21.0999	2663	21.0999	2699	21.0999	2190	21.0998	2397														293.696	-4.31446e-09			20.68	1908.33	20.68	1941.67	20.68	1633.33	20.6999	675	--	--
21.1203	2660	21.1203	2231	21.1203	2801	21.6203	4786			21.1203	2651	21.1203	2712	21.1203	2205	21.1203	2371														293.802	-4.30072e-09			20.7	1900	20.7	1858.33	20.7	1675	20.7203	680	--	--
21.1408	2699	21.1408	2239	21.1408	2816	21.6408	4813			21.1408	2645	21.1408	2718	21.1408	2155	21.1408	2383														293.908	-4.282e-09			20.72	1916.67	20.72	1908.33	20.72	1641.67	20.7408	673	--	--
21.1613	2689	21.1613	2246	21.1613	2795	21.6613	4777			21.1613	2647	21.1613	2701	21.1613	2191	21.1613	2367														294.014	-4.27368e-09			20.74	1833.33	20.74	1916.67	20.74	1708.33	20.7613	660	--	--
21.1818	2689	21.1818	2231	21.1818	2781	21.6818	4832			21.1818	2669	21.1818	2728	21.1818	2176	21.1818	2371														294.12	-4.25372e-09			20.76	1708.33	20.76	1908.33	20.76	1816.67	20.7818	680	--	--
21.2022	2674	21.2022	2214	21.2022	2818	21.7022	4778			21.2022	2661	21.2022	2698	21.2022	2192	21.2022	2405														294.226	-4.2454e-09			20.78	1775	20.78	1950	20.78	1716.67	20.8022	609	--	--
21.2227	2678	21.2227	2195	21.2227	2779	21.7227	4821			21.2227	2651	21.2227	2721	21.2227	2172	21.2227	2359														294.332	-4.22701e-09			20.8	1750	20.8	1891.67	20.8	1600	20.8227	676	--	--
21.2432	2668	21.2432	2234	21.2432	2807	21.7432	4793			21.2432	2663	21.2432	2712	21.2432	2168	21.2432	2407														294.438	-4.21501e-09			20.82	1783.33	20.82	1850	20.82	1683.33	20.8432	666	--	--
21.2637	2673	21.2637	2229	21.2637	2794	21.7637	4795			21.2637	2646	21.2637	2709	21.2637	2176	21.2636	2372														294.544	-4.19945e-09			20.84	1783.33	20.84	1916.67	20.84	1666.67	20.8637	698	--	--
21.2841	2667	21.2841	2211	21.2841	2837	21.7841	4811			21.2841	2651	21.2841	2725	21.2841	2198	21.2841	2357														294.65	-4.19073e-09			20.86	1875	20.86	1900	20.86	1916.67	20.8841	642	--	--
21.3046	2694	21.3046	2206	21.3046	2760	21.8046	4751			21.3046	2618	21.3046	2728	21.3046	2179	21.3046	2424														294.756	-4.17411e-09			20.88	1750	20.88	1950	20.88	1991.67	20.9046	626	--	--
21.3251	2677	21.3251	2219	21.3251	2836	21.8251	4764			21.3251	2635	21.3251	2709	21.3251	2180	21.3251	2335														294.862	-4.16021e-09			20.9	1758.33	20.9	1908.33	20.9	1791.67	20.9251	652	--	--
21.3456	2658	21.3456	2222	21.3456	2808	21.8456	4759			21.3456	2643	21.3456	2684	21.3456	2196	21.3455	2378														294.968	-4.15396e-09			20.92	1983.33	20.92	1866.67	20.92	1891.67	20.9456	644	--	--
21.366	2659	21.366	2234	21.366	2788	21.866	4750			21.366	2647	21.366	2692	21.366	2203	21.366	2426														295.074	-4.13639e-09			20.94	1883.33	20.94	1983.33	20.94	1866.67	20.966	686	--	--
21.3865	2691	21.3865	2252	21.3865	2790	21.8865	4741			21.3865	2641	21.3865	2722	21.3865	2197	21.3865	2402														295.18	-4.12887e-09			20.96	1866.67	20.96	1941.67	20.96	1775	20.9865	666	--	--
21.407	2673	21.407	2217	21.407	2815	21.907	4775			21.407	2630	21.407	2701	21.407	2156	21.407	2319														295.286	-4.10963e-09			20.98	1875	20.98	1875	20.98	1808.33	21.007	704	--	--
21.4275	2671	21.4275	2220	21.4275	2776	21.9275	4792			21.4275	2631	21.4275	2713	21.4275	2219	21.4275	2403														295.392	-4.104e-09			21	1816.67	21	2000	21	1691.67	21.0275	662	--	--
21.4479	2672	21.4479	2204	21.4479	2761	21.9479	4767			21.4479	2679	21.4479	2702	21.4479	2172	21.4479	2373														295.498	-4.08382e-09			21.02	1800	21.02	1891.67	21.02	1625	21.0479	755	--	--
21.4684	2689	21.4684	2217	21.4684	2820	21.9684	4815			21.4684	2674	21.4684	2700	21.4684	2194	21.4684	2376														295.604	-4.077e-09			21.04	1900	21.04	1866.67	21.04	1866.67	21.0684	671	--	--
21.4889	2688	21.4889	2213	21.4889	2807	21.9889	4760			21.4889	2652	21.4889	2722	21.4889	2183	21.4889	2353														295.71	-4.06577e-09			21.06	1866.67	21.06	1883.33	21.06	1733.33	21.0889	743	--	--
21.5094	2686	21.5094	2235	21.5094	2790	22.0094	4781			21.5094	2627	21.5094	2723	21.5094	2189	21.5094	2410														295.816	-4.0541e-09			21.08	1900	21.08	1858.33	21.08	1716.67	21.1094	757	--	--
21.5298	2688	21.5298	2226	21.5298	2784	22.0298	4726			21.5298	2648	21.5298	2724	21.5298	2197	21.5298	2369														295.922	-4.04921e-09			21.1	1858.33	21.1	1975	21.1	1808.33	21.1298	853	--	--
21.5503	2691	21.5503	2226	21.5503	2809	22.0503	4732			21.5503	2644	21.5503	2722	21.5503	2176	21.5503	2378														296.028	-4.03163e-09			21.12	1925	21.12	1875	21.12	1750	21.1503	855	--	--
21.5708	2674	21.5708	2207	21.5708	2780	22.0708	4788			21.5708	2665	21.5708	2725	21.5708	2191	21.5708	2380														296.134	-4.02367e-09			21.14	1808.33	21.14	1966.67	21.14	1758.33	21.1708	819	--	--
21.5913	2679	21.5913	2208	21.5913	2776	22.0913	4775			21.5913	2633	21.5913	2678	21.5913	2186	21.5912	2409														296.24	-4.00776e-09			21.16	1966.67	21.16	1933.33	21.16	1783.33	21.1913	900	--	--
21.6117	2679	21.6117	2227	21.6117	2836	22.1117	4781			21.6117	2633	21.6117	2728	21.6117	2199	21.6117	2377														296.346	-4.00634e-09			21.18	1858.33	21.18	1908.33	21.18	1716.67	21.2117	986	--	--
21.6322	2657	21.6322	2204	21.6322	2792	22.1322	4781			21.6322	2655	21.6322	2720	21.6322	2181	21.6322	2383														296.452	-3.99081e-09			21.2	1808.33	21.2	2058.33	21.2	1716.67	21.2322	1072	--	--
21.6527	2667	21.6527	2180	21.6527	2794	22.1527	4744			21.6527	2624	21.6527	2716	21.6527	2182	21.6527	2389														296.558	-3.98619e-09			21.22	1825	21.22	1941.67	21.22	1866.67	21.2527	1143	--	--
21.6732	2702	21.6732	2224	21.6732	2815	22.1732	4722			21.6732	2668	21.6732	2698	21.6732	2208	21.6731	2393														296.664	-3.97192e-09			21.24	1875	21.24	1933.33	21.24	1791.67	21.2732	1225	--	--
21.6936	2696	21.6936	2206	21.6936	2822	22.1936	4811			21.6936	2651	21.6936	2713	21.6936	2184	21.6936	2374														296.77	-3.96446e-09			21.26	1950	21.26	1916.67	21.26	1925	21.2936	1270	--	--
21.7141	2685	21.7141	2195	21.7141	2797	22.2141	4778			21.7141	2636	21.7141	2685	21.7141	2185	21.7141	2372														296.876	-3.95812e-09			21.28	1916.67	21.28	2075	21.28	2025	21.3141	1434	--	--
21.7346	2686	21.7346	2215	21.7346	2783	22.2346	4791			21.7346	2653	21.7346	2686	21.7346	2194	21.7346	2398														296.982	-3.94463e-09			21.3	1900	21.3	1883.33	21.3	1958.33	21.3346	1432	--	--
21.7551	2677	21.7551	2201	21.7551	2787	22.2551	4783			21.7551	2646	21.7551	2706	21.7551	2178	21.7551	2413														297.088	-3.9408e-09			21.32	1925	21.32	2125	21.32	2041.67	21.3551	1550	--	--
21.7755	2693	21.7755	2231	21.7755	2818	22.2755	4756			21.7755	2647	21.7755	2683	21.7755	2200	21.7755	2378														297.194	-3.92624e-09			21.34	1891.67	21.34	2083.33	21.34	1891.67	21.3755	1677	--	--
21.796	2671	21.796	2215	21.796	2827	22.296	4760			21.796	2662	21.796	2723	21.796	2193	21.796	2361														297.3	-3.92739e-09			21.36	1991.67	21.36	2083.33	21.36	2233.33	21.396	1724	--	--
21.8165	2703	21.8165	2201	21.8165	2795	22.3165	4812			21.8165	2643	21.8165	2695	21.8165	2194	21.8165	2382														297.406	-3.91067e-09			21.38	1916.67	21.38	2225	21.38	2125	21.4165	1711	--	--
21.837	2654	21.837	2224	21.837	2784	22.337	4731			21.837	2633	21.837	2714	21.837	2181	21.837	2400														297.512	-3.90449e-09			21.4	2058.33	21.4	2158.33	21.4	2200	21.437	1685	--	--
21.8574	2698	21.8574	2229	21.8574	2820	22.3574	4748			21.8574	2657	21.8574	2733	21.8574	2175	21.8574	2380														297.618	-3.89604e-09			21.42	2041.67	21.42	2225	21.42	2183.33	21.4574	1647	--	--
21.8779	2649	21.8779	2232	21.8779	2847	22.3779	4830			21.8779	2635	21.8779	2724	21.8779	2202	21.8779	2397														297.724	-3.8867e-09			21.44	2125	21.44	2208.33	21.44	2425	21.4779	1619	--	--
21.8984	2675	21.8984	2212	21.8984	2806	22.3984	4809			21.8984	2652	21.8984	2718	21.8984	2181	21.8984	2387														297.83	-3.88545e-09			21.46	2025	21.46	2250	21.46	2441.67	21.4984	1537	--	--
21.9189	2664	21.9189	2223	21.9189	2796	22.4189	4809			21.9189	2662	21.9189	2715	21.9189	2181	21.9188	2423														297.936	-3.87224e-09			21.48	2150	21.48	2233.33	21.48	2291.67	21.5189	1402	--	--
21.9393	2694	21.9393	2201	21.9393	2844	22.4393	4772			21.9393	2666	21.9393	2715	21.9393	2145	21.9393	2356														298.042	-3.86674e-09			21.5	2158.33	21.5	2375	21.5	2533.33	21.5393	1278	--	--
21.9598	2690	21.9598	2239	21.9598	2808	22.4598	4812			21.9598	2648	21.9598	2710	21.9598	2180	21.9598	2363														298.148	-3.85229e-09			21.52	2183.33	21.52	2316.67	21.52	2483.33	21.5598	1147	--	--
21.9803	2705	21.9803	2223	21.9803	2768	22.4803	4826			21.9803	2645	21.9803	2688	21.9803	2158	21.9803	2416														298.254	-3.85292e-09			21.54	2316.67	21.54	2375	21.54	2541.67	21.5803	1118	--	--
22.0008	2663	22.0008	2214	22.0008	2835	22.5008	4801			22.0008	2650	22.0008	2699	22.0008	2182	22.0008	2349														298.36	-3.83958e-09			21.56	2341.67	21.56	2183.33	21.56	2383.33	21.6008	1022	--	--
22.0212	2700	22.0212	2247	22.0212	2775	22.5212	4788			22.0212	2644	22.0212	2704	22.0212	2185	22.0212	2396														298.466	-3.83631e-09			21.58	2441.67	21.58	2200	21.58	2341.67	21.6212	926	--	--
22.0417	2701	22.0417	2217	22.0417	2792	22.5417	4824			22.0417	2624	22.0417	2710	22.0417	2171	22.0417	2377														298.572	-3.83194e-09			21.6	2483.33	21.6	2283.33	21.6	2200	21.6417	819	--	--
22.0622	2650	22.0622	2206	22.0622	2796	22.5622	4782			22.0622	2646	22.0622	2683	22.0622	2191	22.0622	2354														298.678	-3.81961e-09			21.62	2708.33	21.62	2300	21.62	2258.33	21.6622	805	--	--
22.0827	2710	22.0827	2237	22.0827	2812	22.5827	4777			22.0827	2626	22.0827	2717	22.0827	2181	22.0827	2331														298.784	-3.81683e-09			21.64	2558.33	21.64	2383.33	21.64	2125	21.6827	776	--	--
22.1031	2704	22.1031	2230	22.1031	2799	22.6031	4797			22.1031	2610	22.1031	2706	22.1031	2183	22.1031	2350														298.89	-3.80361e-09			21.66	2541.67	21.66	2291.67	21.66	2050	21.7031	703	--	--
22.1236	2689	22.1236	2253	22.1236	2779	22.6236	4817			22.1236	2651	22.1236	2702	22.1236	2191	22.1236	2408														298.996	-3.80018e-09			21.68	2600	21.68	2175	21.68	2008.33	21.7236	755	--	--
22.1441	2714	22.1441	2240	22.1441	2846	22.6441	4788			22.1441	2650	22.1441	2735	22.1441	2198	22.1441	2375														299.102	-3.78958e-09			21.7	2508.33	21.7	2166.67	21.7	1841.67	21.7441	701	--	--
22.1646	2696	22.1646	2218	22.1646	2820	22.6646	4774			22.1646	2660	22.1646	2718	22.1646	2203	22.1645	2371														299.208	-3.78709e-09			21.72	2400	21.72	2325	21.72	1916.67	21.7646	706	--	--
22.185	2721	22.185	2242	22.185	2811	22.685	4844			22.185	2635	22.185	2722	22.185	2170	22.185	2375														299.314	-3.77915e-09			21.74	2316.67	21.74	2183.33	21.74	1741.67	21.785	680	--	--
22.2055	2706	22.2055	2203	22.2055	2824	22.7055	4784			22.2055	2642	22.2055	2710	22.2055	2193	22.2055	2336														299.42	-3.77247e-09			21.76	2291.67	21.76	2075	21.76	1800	21.8055	696	--	--
22.226	2702	22.226	2240	22.226	2827	22.726	4797			22.226	2639	22.226	2703	22.226	2178	22.226	2384														299.526	-3.76558e-09			21.78	2341.67	21.78	2100	21.78	1850	21.826	616	--	--
22.2465	2721	22.2465	2199	22.2465	2804	22.7465	4795			22.2465	2664	22.2465	2685	22.2465	2181	22.2464	2405														299.632	-3.7577e-09			21.8	2283.33	21.8	1991.67	21.8	1666.67	21.8465	667	--	--
22.2669	2715	22.2669	2246	22.2669	2821	22.7669	4810			22.2669	2624	22.2669	2690	22.2669	2175	22.2669	2422														299.738	-3.75722e-09			21.82	2283.33	21.82	1866.67	21.82	1783.33	21.8669	673	--	--
22.2874	2754	22.2874	2238	22.2874	2774	22.7874	4804			22.2874	2662	22.2874	2721	22.2874	2162	22.2874	2415														299.844	-3.74592e-09			21.84	2191.67	21.84	1925	21.84	1866.67	21.8874	622	--	--
22.3079	2719	22.3079	2263	22.3079	2847	22.8079	4796			22.3079	2647	22.3079	2697	22.3079	2181	22.3079	2404														299.95	-3.74657e-09			21.86	2041.67	21.86	1858.33	21.86	1725	21.9079	640	--	--
22.3284	2715	22.3284	2254	22.3284	2789	22.8284	4830			22.3284	2650	22.3284	2713	22.3284	2187	22.3284	2350														300.056	-3.73647e-09			21.88	1883.33	21.88	1916.67	21.88	1716.67	21.9284	654	--	--
22.3488	2708	22.3488	2248	22.3488	2826	22.8488	4787			22.3488	2646	22.3488	2718	22.3488	2180	22.3488	2389														300.162	-3.73535e-09			21.9	2000	21.9	2008.33	21.9	1641.67	21.9488	656	--	--
22.3693	2716	22.3693	2249	22.3693	2820	22.8693	4828			22.3693	2645	22.3693	2722	22.3693	2164	22.3693	2386														300.268	-3.72716e-09			21.92	1850	21.92	1916.67	21.92	1575	21.9693	652	--	--
22.3898	2730	22.3898	2247	22.3898	2807	22.8898	4794			22.3898	2648	22.3898	2712	22.3898	2214	22.3898	2401														300.374	-3.72117e-09			21.94	1866.67	21.94	1883.33	21.94	1683.33	21.9898	690	--	--
22.4103	2742	22.4103	2292	22.4103	2813	22.9103	4810			22.4103	2642	22.4103	2722	22.4103	2196	22.4103	2380														300.48	-3.71756e-09			21.96	1900	21.96	1991.67	21.96	1608.33	22.0103	616	--	--
22.4307	2729	22.4307	2290	22.4307	2822	22.9307	4783			22.4307	2646	22.4307	2678	22.4307	2201	22.4307	2350														300.586	-3.70603e-09			21.98	1900	21.98	2033.33	21.98	1733.33	22.0307	596	--	--
22.4512	2748	22.4512	2262	22.4512	2851	22.9512	4842			22.4512	2665	22.4512	2706	22.4512	2195	22.4512	2448														300.692	-3.70256e-09			22	1833.33	22	1900	22	1750	22.0512	603	--	--
22.4717	2801	22.4717	2240	22.4717	2836	22.9717	4818			22.4717	2641	22.4717	2740	22.4717	2177	22.4717	2376														300.798	-3.69453e-09			22.02	1808.33	22.02	1866.67	22.02	1683.33	22.0717	596	--	--
22.4922	2761	22.4922	2292	22.4922	2860	22.9922	4787			22.4922	2650	22.4922	2710	22.4922	2205	22.4921	2415														300.904	-3.69087e-09			22.04	1958.33	22.04	2033.33	22.04	1683.33	22.0922	635	--	--
22.5126	2789	22.5126	2292	22.5126	2842	23.0126	4836			22.5126	2645	22.5126	2701	22.5126	2201	22.5126	2361														301.01	-3.67904e-09			22.06	1891.67	22.06	1916.67	22.06	1591.67	22.1126	653	--	--
22.5331	2808	22.5331	2295	22.5331	2867	23.0331	4826			22.5331	2670	22.5331	2722	22.5331	2176	22.5331	2361														301.116	-3.67837e-09			22.08	1866.67	22.08	1933.33	22.08	1625	22.1331	620	--	--
22.5536	2808	22.5536	2345	22.5536	2843	23.0536	4796			22.5536	2643	22.5536	2718	22.5536	2163	22.5536	2418														301.222	-3.67338e-09			22.1	1866.67	22.1	1975	22.1	1608.33	22.1536	645	--	--
22.5741	2858	22.5741	2324	22.5741	2835	23.0741	4784			22.5741	2626	22.5741	2714	22.5741	2170	22.574	2412														301.328	-3.66965e-09			22.12	1833.33	22.12	1900	22.12	1700	22.1741	615	--	--
22.5945	2915	22.5945	2368	22.5945	2852	23.0945	4823			22.5945	2662	22.5945	2721	22.5945	2170	22.5945	2355														301.434	-3.66413e-09			22.14	1791.67	22.14	1808.33	22.14	1700	22.1945	644	--	--
22.615	2923	22.615	2371	22.615	2851	23.115	4811			22.615	2634	22.615	2720	22.615	2170	22.615	2385														301.54	-3.65509e-09			22.16	1750	22.16	1808.33	22.16	1641.67	22.215	633	--	--
22.6355	2971	22.6355	2395	22.6355	2914	23.1355	4852			22.6355	2662	22.6355	2696	22.6355	2148	22.6355	2416														301.646	-3.65454e-09			22.18	1775	22.18	1866.67	22.18	1633.33	22.2355	676	--	--
22.656	3070	22.656	2376	22.656	2921	23.156	4750			22.656	2644	22.656	2688	22.656	2200	22.656	2396														301.752	-3.64489e-09			22.2	1875	22.2	1916.67	22.2	1583.33	22.256	620	--	--
22.6764	3133	22.6764	2424	22.6764	2900	23.1764	4848			22.6764	2640	22.6764	2696	22.6764	2179	22.6764	2412														301.858	-3.64335e-09			22.22	1783.33	22.22	1941.67	22.22	1758.33	22.2764	623	--	--
22.6969	3201	22.6969	2487	22.6969	2893	23.1969	4784			22.6969	2639	22.6969	2720	22.6969	2223	22.6969	2354														301.964	-3.63374e-09			22.24	1750	22.24	1858.33	22.24	1775	22.2969	638	--	--
22.7174	3268	22.7174	2531	22.7174	2919	23.2174	4840			22.7174	2644	22.7174	2721	22.7174	2173	22.7174	2388														302.07	-3.6343e-09			22.26	1775	22.26	1900	22.26	1600	22.3174	642	--	--
22.7379	3358	22.7379	2550	22.7379	2922	23.2379	4813			22.7379	2634	22.7379	2713	22.7379	2205	22.7379	2389														302.176	-3.6247e-09			22.28	1866.67	22.28	1950	22.28	1783.33	22.3378	631	--	--
22.7583	3473	22.7583	2678	22.7583	2974	23.2583	4843			22.7583	2653	22.7583	2690	22.7583	2191	22.7583	2353														302.282	-3.62348e-09			22.3	1883.33	22.3	1975	22.3	1683.33	22.3583	636	--	--
22.7788	3630	22.7788	2765	22.7788	2947	23.2788	4763			22.7788	2674	22.7788	2691	22.7788	2166	22.7788	2403														302.388	-3.61753e-09			22.32	1850	22.32	1925	22.32	1691.67	22.3788	618	--	--
22.7993	3612	22.7993	2807	22.7993	2957	23.2993	4854			22.7993	2652	22.7993	2720	22.7993	2183	22.7993	2374														302.494	-3.61107e-09			22.34	1775	22.34	1950	22.34	1666.67	22.3993	612	--	--
22.8197	3642	22.8197	2840	22.8197	2995	23.3197	4756			22.8197	2630	22.8197	2707	22.8197	2173	22.8197	2368														302.6	-3.61239e-09			22.36	1800	22.36	1866.67	22.36	1633.33	22.4198	607	--	--
22.8402	3706	22.8402	2953	22.8402	3038	23.3402	4848			22.8402	2623	22.8402	2715	22.8402	2165	22.8402	2408														302.706	-3.60315e-09			22.38	1841.67	22.38	1891.67	22.38	1725	22.4402	603	--	--
22.8607	3711	22.8607	2955	22.8607	3050	23.3607	4807			22.8607	2651	22.8607	2701	22.8607	2171	22.8607	2367														302.812	-3.60264e-09			22.4	1866.67	22.4	1866.67	22.4	1591.67	22.4607	628	--	--
22.8812	3719	22.8812	2991	22.8812	3055	23.3812	4798			22.8812	2652	22.8812	2707	22.8812	2170	22.8812	2402														302.918	-3.592e-09			22.42	1850	22.42	1858.33	22.42	1591.67	22.4812	598	--	--
22.9017	3679	22.9017	3038	22.9017	3085	23.4017	4809			22.9017	2638	22.9017	2704	22.9017	2189	22.9017	2373														303.024	-3.5929e-09			22.44	1858.33	22.44	1825	22.44	1725	22.5017	661	--	--
22.9221	3670	22.9221	2979	22.9221	3099	23.4221	4756			22.9221	2640	22.9221	2688	22.9221	2178	22.9221	2406														303.13	-3.5846e-09			22.46	1816.67	22.46	1891.67	22.46	1533.33	22.5221	615	--	--
22.9426	3659	22.9426	2978	22.9426	3085	23.4426	4832			22.9426	2650	22.9426	2706	22.9426	2178	22.9426	2381														303.236	-3.57875e-09			22.48	1850	22.48	1916.67	22.48	1625	22.5426	585	--	--
22.9631	3617	22.9631	2977	22.9631	3098	23.4631	4913			22.9631	2634	22.9631	2713	22.9631	2181	22.9631	2348														303.342	-3.57491e-09			22.5	1775	22.5	1900	22.5	1700	22.5631	619	--	--
22.9836	3569	22.9836	2895	22.9836	3083	23.4836	4858			22.9836	2662	22.9836	2710	22.9836	2158	22.9836	2384														303.448	-3.56975e-09			22.52	1733.33	22.52	1891.67	22.52	1708.33	22.5835	643	--	--
23.004	3536	23.004	2820	23.004	3072	23.504	4928			23.004	2658	23.004	2710	23.004	2154	23.004	2378														303.554	-3.56821e-09			22.54	1800	22.54	1833.33	22.54	1641.67	22.604	641	--	--
23.0245	3557	23.0245	2795	23.0245	3059	23.5245	4919			23.0245	2659	23.0245	2713	23.0245	2151	23.0245	2399														303.66	-3.55902e-09			22.56	1766.67	22.56	1925	22.56	1633.33	22.6245	603	--	--
23.045	3472	23.045	2713	23.045	3060	23.545	4925			23.045	2634	23.045	2689	23.045	2177	23.045	2397														303.766	-3.56022e-09			22.58	1891.67	22.58	2000	22.58	1641.67	22.645	656	--	--
23.0654	3469	23.0654	2593	23.0654	3035	23.5654	4923			23.0654	2644	23.0654	2705	23.0654	2195	23.0654	2376														303.872	-3.55127e-09			22.6	1850	22.6	1900	22.6	1716.67	22.6654	609	--	--
23.0859	3435	23.0859	2525	23.0859	2963	23.5859	4936			23.0859	2627	23.0859	2728	23.0859	2173	23.0859	2321														303.978	-3.55556e-09			22.62	1825	22.62	1883.33	22.62	1733.33	22.6859	648	--	--
23.1064	3332	23.1064	2530	23.1064	2989	23.6064	5003			23.1064	2672	23.1064	2719	23.1064	2157	23.1064	2384														304.084	-3.54983e-09			22.64	1808.33	22.64	1866.67	22.64	1641.67	22.7064	675	--	--
23.1269	3326	23.1269	2442	23.1269	2947	23.6269	5060			23.1269	2641	23.1269	2690	23.1269	2170	23.1269	2383														304.19	-3.54338e-09			22.66	1908.33	22.66	1883.33	22.66	1658.33	22.7269	670	--	--
23.1473	3237	23.1473	2387	23.1473	2925	23.6473	4941			23.1473	2643	23.1473	2700	23.1473	2204	23.1473	2366														304.296	-3.54034e-09			22.68	1758.33	22.68	1866.67	22.68	1750	22.7474	623	--	--
23.1678	3172	23.1678	2371	23.1678	2946	23.6678	5048			23.1678	2661	23.1678	2700	23.1678	2184	23.1678	2368														304.402	-3.5378e-09			22.7	1891.67	22.7	1941.67	22.7	1700	22.7678	648	--	--
23.1883	3109	23.1883	2348	23.1883	2920	23.6883	5009			23.1883	2607	23.1883	2723	23.1883	2172	23.1883	2345														304.508	-3.53356e-09			22.72	1841.67	22.72	1891.67	22.72	1600	22.7883	612	--	--
23.2088	3024	23.2088	2307	23.2088	2923	23.7088	5034			23.2088	2625	23.2088	2704	23.2088	2179	23.2088	2322														304.614	-3.52893e-09			22.74	1783.33	22.74	1816.67	22.74	1566.67	22.8088	616	--	--
23.2293	2960	23.2293	2298	23.2293	2888	23.7293	5166			23.2293	2662	23.2293	2716	23.2293	2189	23.2293	2388														304.72	-3.53018e-09			22.76	1800	22.76	1850	22.76	1675	22.8292	656	--	--
23.2497	2946	23.2497	2258	23.2497	2866	23.7497	5117			23.2497	2649	23.2497	2718	23.2497	2202	23.2497	2367														304.826	-3.52359e-09			22.78	1916.67	22.78	1933.33	22.78	1658.33	22.8497	593	--	--
23.2702	2892	23.2702	2267	23.2702	2849	23.7702	5083			23.2702	2652	23.2702	2708	23.2702	2174	23.2702	2368														304.932	-3.52221e-09			22.8	1825	22.8	1891.67	22.8	1641.67	22.8702	605	--	--
23.2907	2819	23.2907	2276	23.2907	2838	23.7907	5133			23.2907	2663	23.2907	2683	23.2907	2186	23.2907	2373														305.038	-3.51572e-09			22.82	1816.67	22.82	1883.33	22.82	1591.67	22.8907	602	--	--
23.3112	2816	23.3112	2267	23.3112	2821	23.8112	5127			23.3112	2658	23.3112	2707	23.3112	2191	23.3112	2374														305.144	-3.51616e-09			22.84	1816.67	22.84	1850	22.84	1591.67	22.9111	636	--	--
23.3316	2754	23.3316	2245	23.3316	2848	23.8316	5081			23.3316	2629	23.3316	2716	23.3316	2148	23.3316	2427														305.25	-3.51174e-09			22.86	1758.33	22.86	2008.33	22.86	1691.67	22.9316	589	--	--
23.3521	2756	23.3521	2240	23.3521	2872	23.8521	5153			23.3521	2643	23.3521	2702	23.3521	2191	23.3521	2339														305.356	-3.50467e-09			22.88	1816.67	22.88	1875	22.88	1625	22.9521	602	--	--
23.3726	2747	23.3726	2236	23.3726	2842	23.8726	5124			23.3726	2638	23.3726	2696	23.3726	2162	23.3726	2378														305.462	-3.50788e-09			22.9	1800	22.9	1950	22.9	1741.67	22.9726	627	--	--
23.393	2761	23.393	2255	23.393	2850	23.893	5081			23.393	2641	23.393	2718	23.393	2192	23.393	2371														305.568	-3.50117e-09			22.92	1866.67	22.92	1808.33	22.92	1691.67	22.9931	633	--	--
23.4135	2737	23.4135	2248	23.4135	2863	23.9135	5165			23.4135	2647	23.4135	2713	23.4135	2180	23.4135	2361														305.674	-3.50509e-09			22.94	1816.67	22.94	1891.67	22.94	1741.67	23.0135	656	--	--
23.434	2715	23.434	2230	23.434	2805	23.934	5079			23.434	2661	23.434	2734	23.434	2171	23.434	2323														305.78	-3.4993e-09			22.96	1858.33	22.96	1916.67	22.96	1700	23.034	616	--	--
23.4545	2722	23.4545	2237	23.4545	2859	23.9545	5051			23.4545	2637	23.4545	2707	23.4545	2187	23.4545	2399														305.886	-3.50114e-09			22.98	1875	22.98	1883.33	22.98	1675	23.0545	616	--	--
23.4749	2712	23.4749	2247	23.4749	2828	23.9749	5084			23.4749	2640	23.4749	2711	23.4749	2177	23.4749	2374														305.992	-3.49594e-09			23	1833.33	23	1841.67	23	1641.67	23.075	617	--	--
23.4954	2684	23.4954	2235	23.4954	2828	23.9954	5140			23.4954	2650	23.4954	2737	23.4954	2162	23.4954	2367														306.098	-3.49802e-09			23.02	1791.67	23.02	1908.33	23.02	1625	23.0954	597	--	--
23.5159	2695	23.5159	2200	23.5159	2840	24.0159	5127			23.5159	2667	23.5159	2703	23.5159	2186	23.5159	2379														306.204	-3.49286e-09			23.04	1716.67	23.04	1841.67	23.04	1666.67	23.1159	638	--	--
23.5364	2682	23.5364	2221	23.5364	2808	24.0364	5030			23.5364	2666	23.5364	2710	23.5364	2177	23.5364	2379														306.31	-3.49184e-09			23.06	1750	23.06	1858.33	23.06	1658.33	23.1364	583	--	--
23.5569	2694	23.5569	2244	23.5569	2796	24.0569	5071			23.5569	2653	23.5569	2721	23.5569	2190	23.5569	2390														306.416	-3.4962e-09			23.08	1866.67	23.08	1875	23.08	1658.33	23.1568	600	--	--
23.5773	2694	23.5773	2226	23.5773	2861	24.0773	5015			23.5773	2663	23.5773	2705	23.5773	2191	23.5773	2407														306.522	-3.49489e-09			23.1	1866.67	23.1	1858.33	23.1	1650	23.1773	628	--	--
23.5978	2684	23.5978	2198	23.5978	2793	24.0978	4990			23.5978	2656	23.5978	2714	23.5978	2162	23.5978	2382														306.628	-3.49493e-09			23.12	1841.67	23.12	1883.33	23.12	1633.33	23.1978	612	--	--
23.6183	2714	23.6183	2233	23.6183	2856	24.1183	4981			23.6183	2663	23.6183	2713	23.6183	2187	23.6183	2382														306.734	-3.48998e-09			23.14	1825	23.14	1883.33	23.14	1716.67	23.2183	615	--	--
23.6388	2698	23.6388	2225	23.6388	2823	24.1388	4978			23.6388	2642	23.6388	2696	23.6388	2219	23.6388	2350														306.84	-3.49531e-09			23.16	1808.33	23.16	1850	23.16	1675	23.2387	617	--	--
23.6592	2688	23.6592	2221	23.6592	2838	24.1592	4927			23.6592	2653	23.6592	2706	23.6592	2164	23.6592	2391														306.946	-3.49277e-09			23.18	1733.33	23.18	1908.33	23.18	1666.67	23.2592	651	--	--
23.6797	2658	23.6797	2222	23.6797	2827	24.1797	4886			23.6797	2642	23.6797	2690	23.6797	2192	23.6797	2369														307.052	-3.49303e-09			23.2	1816.67	23.2	1908.33	23.2	1641.67	23.2797	645	--	--
23.7002	2671	23.7002	2213	23.7002	2809	24.2002	4894			23.7002	2653	23.7002	2711	23.7002	2203	23.7002	2401														307.158	-3.4889e-09			23.22	1841.67	23.22	1866.67	23.22	1725	23.3002	653	--	--
23.7206	2683	23.7206	2226	23.7206	2829	24.2206	4850			23.7206	2650	23.7206	2706	23.7206	2201	23.7206	2394														307.264	-3.48939e-09			23.24	1900	23.24	1941.67	23.24	1675	23.3207	650	--	--
23.7411	2701	23.7411	2202	23.7411	2829	24.2411	4853			23.7411	2652	23.7411	2716	23.7411	2203	23.7411	2392														307.37	-3.49011e-09			23.26	1825	23.26	1983.33	23.26	1583.33	23.3411	588	--	--
23.7616	2672	23.7616	2244	23.7616	2830	24.2616	4872			23.7616	2675	23.7616	2698	23.7616	2210	23.7616	2327														307.476	-3.4905e-09			23.28	1783.33	23.28	1958.33	23.28	1575	23.3616	638	--	--
23.7821	2681	23.7821	2219	23.7821	2812	24.2821	4817			23.7821	2628	23.7821	2730	23.7821	2175	23.7821	2371														307.582	-3.49542e-09			23.3	1758.33	23.3	1916.67	23.3	1625	23.3821	618	--	--
23.8026	2674	23.8026	2216	23.8026	2858	24.3026	4845			23.8026	2640	23.8026	2729	23.8026	2170	23.8026	2390														307.688	-3.48927e-09			23.32	1791.67	23.32	1833.33	23.32	1666.67	23.4026	667	--	--
23.823	2682	23.823	2173	23.823	2833	24.323	4825			23.823	2634	23.823	2713	23.823	2185	23.823	2381														307.794	-3.49678e-09			23.34	1816.67	23.34	1900	23.34	1650	23.423	608	--	--
23.8435	2670	23.8435	2232	23.8435	2837	24.3435	4806			23.8435	2642	23.8435	2691	23.8435	2143	23.8435	2342														307.9	-3.49266e-09			23.36	1775	23.36	1925	23.36	1650	23.4435	676	--	--
23.864	2673	23.864	2201	23.864	2825	24.364	4798			23.864	2641	23.864	2722	23.864	2170	23.864	2421														308.006	-3.49787e-09			23.38	1816.67	23.38	1891.67	23.38	1600	23.464	633	--	--
23.8845	2664	23.8845	2214	23.8845	2832	24.3845	4830			23.8845	2637	23.8845	2711	23.8845	2160	23.8845	2392														308.112	-3.49817e-09			23.4	1875	23.4	1900	23.4	1725	23.4844	683	--	--
23.9049	2688	23.9049	2229	23.9049	2814	24.4049	4758			23.9049	2661	23.9049	2685	23.9049	2192	23.9049	2415														308.218	-3.49802e-09			23.42	1800	23.42	1891.67	23.42	1600	23.5049	717	--	--
23.9254	2689	23.9254	2197	23.9254	2837	24.4254	4844			23.9254	2639	23.9254	2698	23.9254	2147	23.9254	2330														308.324	-3.50474e-09			23.44	1750	23.44	1900	23.44	1625	23.5254	709	--	--
23.9459	2656	23.9459	2217	23.9459	2821	24.4459	4815			23.9459	2649	23.9459	2708	23.9459	2173	23.9459	2369														308.43	-3.50324e-09			23.46	1800	23.46	1975	23.46	1791.67	23.5459	718	--	--
23.9663	2643	23.9663	2221	23.9663	2818	24.4663	4782			23.9663	2638	23.9663	2730	23.9663	2194	23.9663	2369														308.536	-3.51184e-09			23.48	1858.33	23.48	1933.33	23.48	1725	23.5663	720	--	--
23.9868	2678	23.9868	2216	23.9868	2823	24.4868	4779			23.9868	2647	23.9868	2717	23.9868	2194	23.9868	2402														308.642	-3.50683e-09			23.5	1800	23.5	1900	23.5	1858.33	23.5868	695	--	--
24.0073	2664	24.0073	2221	24.0073	2843	24.5073	4841			24.0073	2678	24.0073	2711	24.0073	2185	24.0073	2362														308.748	-3.51335e-09			23.52	1758.33	23.52	1825	23.52	1733.33	23.6073	740	--	--
24.0278	2671	24.0278	2259	24.0278	2842	24.5278	4810			24.0278	2645	24.0278	2699	24.0278	2187	24.0278	2380														308.854	-3.51253e-09			23.54	1825	23.54	1900	23.54	1733.33	23.6278	775	--	--
24.0482	2642	24.0482	2189	24.0482	2838	24.5482	4815			24.0482	2651	24.0482	2700	24.0482	2172	24.0482	2341														308.96	-3.524e-09			23.56	1808.33	23.56	1916.67	23.56	1733.33	23.6483	799	--	--
24.0687	2670	24.0687	2232	24.0687	2839	24.5687	4810			24.0687	2652	24.0687	2717	24.0687	2155	24.0687	2353														309.066	-3.52491e-09			23.58	1800	23.58	1916.67	23.58	1733.33	23.6687	835	--	--
24.0892	2693	24.0892	2203	24.0892	2872	24.5892	4834			24.0892	2645	24.0892	2730	24.0892	2192	24.0892	2370														309.172	-3.52904e-09			23.6	1833.33	23.6	1916.67	23.6	1741.67	23.6892	782	--	--
24.1097	2683	24.1097	2220	24.1097	2835	24.6097	4811			24.1097	2660	24.1097	2744	24.1097	2186	24.1097	2373														309.278	-3.53453e-09			23.62	1825	23.62	1991.67	23.62	1891.67	23.7097	867	--	--
24.1302	2660	24.1302	2228	24.1302	2812	24.6302	4829			24.1302	2637	24.1302	2709	24.1302	2180	24.1302	2357														309.384	-3.53498e-09			23.64	1783.33	23.64	1908.33	23.64	1783.33	23.7301	863	--	--
24.1506	2659	24.1506	2227	24.1506	2797	24.6506	4817			24.1506	2642	24.1506	2719	24.1506	2181	24.1506	2394														309.49	-3.54639e-09			23.66	1883.33	23.66	1808.33	23.66	1766.67	23.7506	879	--	--
24.1711	2680	24.1711	2246	24.1711	2818	24.6711	4831			24.1711	2650	24.1711	2698	24.1711	2168	24.1711	2380														309.596	-3.54358e-09			23.68	1875	23.68	1941.67	23.68	1750	23.7711	915	--	--
24.1916	2676	24.1916	2206	24.1916	2818	24.6916	4799			24.1916	2639	24.1916	2721	24.1916	2143	24.1916	2357														309.702	-3.55505e-09			23.7	1766.67	23.7	1833.33	23.7	1808.33	23.7916	950	--	--
24.2121	2702	24.2121	2226	24.2121	2818	24.7121	4880			24.2121	2666	24.2121	2698	24.2121	2178	24.2121	2392														309.808	-3.56048e-09			23.72	1825	23.72	1983.33	23.72	1758.33	23.812	932	--	--
24.2325	2661	24.2325	2209	24.2325	2812	24.7325	4828			24.2325	2661	24.2325	2692	24.2325	2159	24.2325	2387														309.914	-3.567e-09			23.74	1866.67	23.74	1958.33	23.74	1783.33	23.8325	941	--	--
24.253	2668	24.253	2200	24.253	2826	24.753	4862			24.253	2633	24.253	2710	24.253	2176	24.253	2385														310.02	-3.57122e-09			23.76	1933.33	23.76	1966.67	23.76	1883.33	23.853	855	--	--
24.2735	2659	24.2735	2234	24.2735	2795	24.7735	4788			24.2735	2653	24.2735	2710	24.2735	2155	24.2735	2394														310.126	-3.57971e-09			23.78	1925	23.78	1966.67	23.78	1825	23.8735	901	--	--
24.2939	2691	24.2939	2209	24.2939	2830	24.7939	4842			24.2939	2648	24.2939	2715	24.2939	2164	24.2939	2364														310.232	-3.58697e-09			23.8	1916.67	23.8	2033.33	23.8	1783.33	23.894	867	--	--
24.3144	2675	24.3144	2226	24.3144	2813	24.8144	4863			24.3144	2628	24.3144	2721	24.3144	2157	24.3144	2356														310.338	-3.59074e-09			23.82	1816.67	23.82	2008.33	23.82	1766.67	23.9144	822	--	--
24.3349	2689	24.3349	2205	24.3349	2816	24.8349	4883			24.3349	2667	24.3349	2718	24.3349	2173	24.3349	2363														310.444	-3.6011e-09			23.84	1983.33	23.84	2175	23.84	1975	23.9349	815	--	--
24.3554	2669	24.3554	2212	24.3554	2840	24.8554	4867			24.3554	2634	24.3554	2719	24.3554	2209	24.3554	2368														310.55	-3.6015e-09			23.86	1816.67	23.86	2066.67	23.86	1916.67	23.9554	736	--	--
24.3758	2671	24.3758	2206	24.3758	2800	24.8758	4899			24.3758	2658	24.3758	2725	24.3758	2192	24.3758	2374														310.656	-3.61385e-09			23.88	2000	23.88	2041.67	23.88	1900	23.9759	740	--	--
24.3963	2665	24.3963	2205	24.3963	2828	24.8963	4840			24.3963	2622	24.3963	2707	24.3963	2203	24.3963	2422														310.762	-3.62068e-09			23.9	1900	23.9	2133.33	23.9	2008.33	23.9963	669	--	--
24.4168	2664	24.4168	2193	24.4168	2842	24.9168	4859			24.4168	2664	24.4168	2699	24.4168	2182	24.4168	2354														310.868	-3.63144e-09			23.92	2041.67	23.92	1975	23.92	1775	24.0168	715	--	--
24.4373	2660	24.4373	2213	24.4373	2824	24.9373	4850			24.4373	2663	24.4373	2708	24.4373	2142	24.4373	2353														310.974	-3.63685e-09			23.94	2041.67	23.94	1950	23.94	1816.67	24.0373	677	--	--
24.4578	2676	24.4578	2191	24.4578	2839	24.9578	4830			24.4578	2635	24.4578	2707	24.4578	2142	24.4578	2360														311.08	-3.64684e-09			23.96	2191.67	23.96	2000	23.96	1758.33	24.0577	641	--	--
24.4782	2668	24.4782	2191	24.4782	2805	24.9782	4888			24.4782	2647	24.4782	2702	24.4782	2174	24.4782	2383														311.186	-3.65428e-09			23.98	2008.33	23.98	1983.33	23.98	1883.33	24.0782	648	--	--
24.4987	2696	24.4987	2250	24.4987	2840	24.9987	4823			24.4987	2641	24.4987	2708	24.4987	2183	24.4987	2397														311.292	-3.66262e-09			24	2033.33	24	1966.67	24	1925	24.0987	651	--	--
24.5192	2688	24.5192	2214	24.5192	2797	25.0192	4820			24.5192	2636	24.5192	2703	24.5192	2169	24.5192	2383														311.398	-3.67369e-09			24.02	2066.67	24.02	2083.33	24.02	1800	24.1192	620	--	--
24.5397	2645	24.5397	2216	24.5397	2831	25.0397	4873			24.5397	2656	24.5397	2706	24.5397	2158	24.5397	2383														311.504	-3.68123e-09			24.04	2150	24.04	2091.67	24.04	1766.67	24.1396	619	--	--
24.5601	2659	24.5601	2196	24.5601	2814	25.0601	4877			24.5601	2673	24.5601	2700	24.5601	2169	24.5601	2378														311.61	-3.69755e-09			24.06	2150	24.06	1983.33	24.06	1741.67	24.1601	629	--	--
24.5806	2646	24.5806	2199	24.5806	2860	25.0806	4832			24.5806	2660	24.5806	2707	24.5806	2183	24.5806	2389														311.716	-3.70265e-09			24.08	2108.33	24.08	1975	24.08	1691.67	24.1806	649	--	--
24.6011	2647	24.6011	2247	24.6011	2814	25.1011	4773			24.6011	2655	24.6011	2734	24.6011	2191	24.6011	2395														311.822	-3.71658e-09			24.1	2116.67	24.1	1966.67	24.1	1766.67	24.2011	603	--	--
24.6215	2656	24.6215	2203	24.6215	2836	25.1215	4844			24.6215	2646	24.6215	2701	24.6215	2165	24.6215	2422														311.928	-3.72408e-09			24.12	2041.67	24.12	2000	24.12	1733.33	24.2216	631	--	--
24.642	2676	24.642	2190	24.642	2801	25.142	4756			24.642	2643	24.642	2696	24.642	2183	24.642	2337														312.034	-3.74308e-09			24.14	1950	24.14	1958.33	24.14	1683.33	24.242	591	--	--
24.6625	2663	24.6625	2200	24.6625	2817	25.1625	4793			24.6625	2657	24.6625	2714	24.6625	2171	24.6625	2405														312.14	-3.75318e-09			24.16	2166.67	24.16	1975	24.16	1666.67	24.2625	553	--	--
24.683	2674	24.683	2211	24.683	2839	25.183	4848			24.683	2655	24.683	2711	24.683	2179	24.683	2316														312.246	-3.76291e-09			24.18	2000	24.18	1925	24.18	1741.67	24.283	607	--	--
24.7035	2663	24.7035	2201	24.7035	2803	25.2035	4791			24.7035	2651	24.7035	2702	24.7035	2170	24.7035	2353														312.352	-3.7757e-09			24.2	1850	24.2	1941.67	24.2	1708.33	24.3035	607	--	--
24.7239	2674	24.7239	2228	24.7239	2832	25.2239	4825			24.7239	2647	24.7239	2707	24.7239	2162	24.7239	2389														312.458	-3.78469e-09			24.22	1983.33	24.22	1891.67	24.22	1700	24.3239	596	--	--
24.7444	2661	24.7444	2225	24.7444	2852	25.2444	4804			24.7444	2655	24.7444	2704	24.7444	2166	24.7444	2359														312.564	-3.80415e-09			24.24	1841.67	24.24	1925	24.24	1633.33	24.3444	587	--	--
24.7649	2679	24.7649	2213	24.7649	2780	25.2649	4793			24.7649	2650	24.7649	2731	24.7649	2196	24.7649	2376														312.67	-3.80803e-09			24.26	1841.67	24.26	1841.67	24.26	1625	24.3649	603	--	--
24.7854	2662	24.7854	2233	24.7854	2831	25.2854	4825			24.7854	2639	24.7854	2700	24.7854	2175	24.7854	2321														312.776	-3.82687e-09			24.28	1816.67	24.28	1983.33	24.28	1666.67	24.3853	588	--	--
24.8058	2653	24.8058	2191	24.8058	2816	25.3058	4765			24.8058	2652	24.8058	2717	24.8058	2165	24.8058	2431														312.882	-3.83567e-09			24.3	1816.67	24.3	1858.33	24.3	1741.67	24.4058	607	--	--
24.8263	2645	24.8263	2207	24.8263	2835	25.3263	4705			24.8263	2645	24.8263	2704	24.8263	2168	24.8263	2408														312.988	-3.85419e-09			24.32	1858.33	24.32	1925	24.32	1625	24.4263	589	--	--
24.8468	2691	24.8468	2215	24.8468	2797	25.3468	4783			24.8468	2624	24.8468	2683	24.8468	2182	24.8468	2353														313.094	-3.86767e-09			24.34	1825	24.34	1925	24.34	1608.33	24.4468	631	--	--
24.8672	2654	24.8672	2212	24.8672	2820	25.3672	4805			24.8672	2639	24.8672	2699	24.8672	2187	24.8672	2393														313.2	-3.88283e-09			24.36	1775	24.36	1891.67	24.36	1541.67	24.4672	631	--	--
24.8877	2666	24.8877	2213	24.8877	2842	25.3877	4796			24.8877	2666	24.8877	2701	24.8877	2176	24.8877	2372														313.306	-3.90177e-09			24.38	1716.67	24.38	1800	24.38	1700	24.4877	610	--	--
24.9082	2670	24.9082	2193	24.9082	2820	25.4082	4734			24.9082	2645	24.9082	2695	24.9082	2168	24.9082	2377														313.412	-3.91457e-09			24.4	1941.67	24.4	1958.33	24.4	1708.33	24.5082	600	--	--
24.9287	2669	24.9287	2206	24.9287	2799	25.4287	4789			24.9287	2644	24.9287	2702	24.9287	2148	24.9287	2380														313.518	-3.93477e-09			24.42	1766.67	24.42	2025	24.42	1716.67	24.5287	574	--	--
24.9491	2668	24.9491	2224	24.9491	2826	25.4491	4791			24.9491	2678	24.9491	2715	24.9491	2178	24.9491	2403														313.624	-3.94623e-09			24.44	1858.33	24.44	1875	24.44	1641.67	24.5492	571	--	--
24.9696	2673	24.9696	2194	24.9696	2836	25.4696	4714			24.9696	2670	24.9696	2719	24.9696	2180	24.9696	2374														313.73	-3.96868e-09			24.46	1741.67	24.46	1908.33	24.46	1700	24.5696	548	--	--
24.9901	2648	24.9901	2199	24.9901	2831	25.4901	4798			24.9901	2633	24.9901	2716	24.9901	2138	24.9901	2367														313.836	-3.98101e-09			24.48	1850	24.48	1958.33	24.48	1666.67	24.5901	638	--	--
25.0106	2679	25.0106	2194	25.0106	2773	25.5106	4804			25.0106	2636	25.0106	2696	25.0106	2194	25.0106	2414														313.942	-4.00294e-09			24.5	1883.33	24.5	1800	24.5	1633.33	24.6106	661	--	--
25.0311	2668	25.0311	2251	25.0311	2804	25.5311	4779			25.0311	2648	25.0311	2722	25.0311	2180	25.0311	2406														314.048	-4.01807e-09			24.52	1891.67	24.52	1875	24.52	1575	24.631	558	--	--
25.0515	2667	25.0515	2239	25.0515	2810	25.5515	4776			25.0515	2647	25.0515	2708	25.0515	2179	25.0515	2380														314.154	-4.03521e-09			24.54	1775	24.54	1966.67	24.54	1575	24.6515	603	--	--
25.072	2655	25.072	2236	25.072	2806	25.572	4830			25.072	2653	25.072	2724	25.072	2177	25.072	2357														314.26	-4.06245e-09			24.56	1791.67	24.56	1891.67	24.56	1800	24.672	600	--	--
25.0925	2683	25.0925	2242	25.0925	2825	25.5925	4800			25.0925	2628	25.0925	2705	25.0925	2194	25.0925	2402														314.366	-4.07324e-09			24.58	1741.67	24.58	1941.67	24.58	1716.67	24.6925	577	--	--
25.113	2673	25.113	2234	25.113	2800	25.613	4790			25.113	2674	25.113	2704	25.113	2169	25.1129	2370														314.472	-4.09621e-09			24.6	1800	24.6	1925	24.6	1575	24.7129	597	--	--
25.1334	2691	25.1334	2237	25.1334	2826	25.6334	4767			25.1334	2656	25.1334	2727	25.1334	2199	25.1334	2403														314.578	-4.11189e-09			24.62	1825	24.62	1958.33	24.62	1850	24.7334	570	--	--
25.1539	2669	25.1539	2243	25.1539	2804	25.6539	4771			25.1539	2646	25.1539	2720	25.1539	2175	25.1539	2419														314.684	-4.14055e-09			24.64	1850	24.64	1975	24.64	1808.33	24.7539	545	--	--
25.1744	2685	25.1744	2215	25.1744	2811	25.6744	4840			25.1744	2639	25.1744	2700	25.1744	2188	25.1744	2380														314.79	-4.15578e-09			24.66	1883.33	24.66	1850	24.66	1741.67	24.7744	572	--	--
25.1948	2673	25.1948	2218	25.1948	2808	25.6948	4784			25.1948	2638	25.1948	2703	25.1948	2182	25.1948	2394														314.896	-4.18419e-09			24.68	1783.33	24.68	2000	24.68	1616.67	24.7949	548	--	--
25.2153	2663	25.2153	2215	25.2153	2793	25.7153	4766			25.2153	2651	25.2153	2712	25.2153	2175	25.2153	2369														315.002	-4.20286e-09			24.7	1775	24.7	1883.33	24.7	1641.67	24.8153	586	--	--
25.2358	2707	25.2358	2210	25.2358	2813	25.7358	4740			25.2358	2644	25.2358	2719	25.2358	2184	25.2358	2406														315.108	-4.2195e-09			24.72	1816.67	24.72	1816.67	24.72	1683.33	24.8358	613	--	--
25.2563	2656	25.2563	2193	25.2563	2808	25.7563	4770			25.2563	2636	25.2563	2698	25.2563	2169	25.2563	2417														315.214	-4.24808e-09			24.74	1783.33	24.74	1866.67	24.74	1625	24.8563	579	--	--
25.2767	2665	25.2767	2218	25.2767	2805	25.7767	4808			25.2767	2647	25.2767	2739	25.2767	2149	25.2767	2334														315.32	-4.26769e-09			24.76	1900	24.76	2016.67	24.76	1691.67	24.8768	617	--	--
25.2972	2681	25.2972	2199	25.2972	2803	25.7972	4771			25.2972	2673	25.2972	2719	25.2972	2201	25.2972	2417														315.426	-4.29699e-09			24.78	1775	24.78	1975	24.78	1791.67	24.8972	620	--	--
25.3177	2680	25.3177	2202	25.3177	2795	25.8177	4755			25.3177	2635	25.3177	2690	25.3177	2170	25.3177	2377														315.532	-4.31542e-09			24.8	1716.67	24.8	1908.33	24.8	1791.67	24.9177	599	--	--
25.3382	2676	25.3382	2208	25.3382	2826	25.8382	4763			25.3382	2644	25.3382	2691	25.3382	2182	25.3382	2383														315.638	-4.34717e-09			24.82	1950	24.82	1941.67	24.82	1716.67	24.9382	651	--	--
25.3587	2678	25.3587	2243	25.3587	2819	25.8587	4772			25.3587	2648	25.3587	2710	25.3587	2181	25.3587	2363														315.744	-4.3697e-09			24.84	1766.67	24.84	1775	24.84	1750	24.9586	589	--	--
25.3791	2681	25.3791	2205	25.3791	2846	25.8791	4788			25.3791	2659	25.3791	2740	25.3791	2173	25.3791	2343														315.85	-4.39697e-09			24.86	1816.67	24.86	1866.67	24.86	1625	24.9791	625	--	--
25.3996	2680	25.3996	2214	25.3996	2819	25.8996	4812			25.3996	2664	25.3996	2702	25.3996	2184	25.3996	2407														315.956	-4.42425e-09			24.88	1858.33	24.88	1925	24.88	1766.67	24.9996	645	--	--
25.4201	2638	25.4201	2203	25.4201	2803	25.9201	4777			25.4201	2659	25.4201	2714	25.4201	2185	25.4201	2366														316.062	-4.44658e-09			24.9	1775	24.9	1833.33	24.9	1641.67	25.0201	562	--	--
25.4406	2647	25.4406	2224	25.4406	2785	25.9406	4756			25.4406	2648	25.4406	2727	25.4406	2207	25.4406	2388														316.168	-4.48124e-09			24.92	1900	24.92	1983.33	24.92	1608.33	25.0405	601	--	--
25.461	2670	25.461	2200	25.461	2821	25.961	4805			25.461	2639	25.461	2727	25.461	2191	25.461	2341														316.274	-4.50277e-09			24.94	1775	24.94	1900	24.94	1733.33	25.061	625	--	--
25.4815	2682	25.4815	2200	25.4815	2812	25.9815	4782			25.4815	2645	25.4815	2725	25.4815	2166	25.4815	2376														316.38	-4.53592e-09			24.96	1791.67	24.96	1983.33	24.96	1658.33	25.0815	613	--	--
25.502	2658	25.502	2260	25.502	2796	26.002	4775			25.502	2660	25.502	2713	25.502	2157	25.502	2411														316.486	-4.56189e-09			24.98	1791.67	24.98	1883.33	24.98	1650	25.102	587	--	--
25.5224	2659	25.5224	2206	25.5224	2811	26.0224	4814			25.5224	2641	25.5224	2692	25.5224	2177	25.5224	2354														316.592	-4.59343e-09			25	1766.67	25	1933.33	25	1691.67	25.1225	554	--	--
25.5429	2658	25.5429	2203	25.5429	2806	26.0429	4742			25.5429	2648	25.5429	2712	25.5429	2175	25.5429	2412														316.698	-4.62171e-09			25.02	1816.67	25.02	1941.67	25.02	1633.33	25.1429	541	--	--
25.5634	2684	25.5634	2216	25.5634	2813	26.0634	4793			25.5634	2647	25.5634	2683	25.5634	2150	25.5634	2312														316.804	-4.65427e-09			25.04	1883.33	25.04	1816.67	25.04	1775	25.1634	579	--	--
25.5839	2646	25.5839	2235	25.5839	2810	26.0839	4829			25.5839	2667	25.5839	2745	25.5839	2178	25.5839	2347														316.91	-4.68601e-09			25.06	1775	25.06	1883.33	25.06	1650	25.1839	635	--	--
25.6044	2693	25.6044	2200	25.6044	2842	26.1044	4813			25.6044	2650	25.6044	2704	25.6044	2142	25.6043	2426														317.016	-4.71633e-09			25.08	1775	25.08	1933.33	25.08	1725	25.2044	633	--	--
25.6248	2674	25.6248	2177	25.6248	2842	26.1248	4815			25.6248	2649	25.6248	2701	25.6248	2172	25.6248	2401														317.122	-4.75313e-09			25.1	1825	25.1	1833.33	25.1	1683.33	25.2248	560	--	--
25.6453	2652	25.6453	2225	25.6453	2793	26.1453	4751			25.6453	2643	25.6453	2714	25.6453	2168	25.6453	2379														317.228	-4.77964e-09			25.12	1900	25.12	1883.33	25.12	1700	25.2453	599	--	--
25.6658	2654	25.6658	2194	25.6658	2818	26.1658	4794			25.6658	2638	25.6658	2690	25.6658	2201	25.6658	2342														317.334	-4.81703e-09			25.14	1791.67	25.14	1883.33	25.14	1675	25.2658	617	--	--
25.6863	2667	25.6863	2188	25.6863	2827	26.1863	4803			25.6863	2649	25.6863	2695	25.6863	2180	25.6862	2367														317.44	-4.84694e-09			25.16	1733.33	25.16	1841.67	25.16	1691.67	25.2862	608	--	--
25.7067	2658	25.7067	2204	25.7067	2822	26.2067	4776			25.7067	2650	25.7067	2715	25.7067	2199	25.7067	2394														317.546	-4.88916e-09			25.18	1766.67	25.18	1925	25.18	1658.33	25.3067	613	--	--
25.7272	2663	25.7272	2219	25.7272	2807	26.2272	4811			25.7272	2657	25.7272	2725	25.7272	2186	25.7272	2402														317.652	-4.9167e-09			25.2	1866.67	25.2	1975	25.2	1633.33	25.3272	583	--	--
25.7477	2652	25.7477	2183	25.7477	2813	26.2477	4797			25.7477	2641	25.7477	2703	25.7477	2191	25.7477	2392														317.758	-4.9584e-09			25.22	1841.67	25.22	1808.33	25.22	1675	25.3477	606	--	--
25.7681	2672	25.7681	2213	25.7681	2798	26.2681	4777			25.7681	2652	25.7681	2678	25.7681	2179	25.7681	2402														317.864	-4.99039e-09			25.24	1808.33	25.24	1883.33	25.24	1708.33	25.3681	600	--	--
25.7886	2680	25.7886	2213	25.7886	2829	26.2886	4772			25.7886	2635	25.7886	2704	25.7886	2171	25.7886	2377														317.97	-5.01761e-09			25.26	1816.67	25.26	1883.33	25.26	1658.33	25.3886	586	--	--
25.8091	2667	25.8091	2204	25.8091	2822	26.3091	4780			25.8091	2643	25.8091	2719	25.8091	2201	25.8091	2353														318.076	-5.05943e-09			25.28	1808.33	25.28	1925	25.28	1800	25.4091	568	--	--
25.8296	2674	25.8296	2209	25.8296	2841	26.3296	4763			25.8296	2667	25.8296	2695	25.8296	2194	25.8296	2374														318.182	-5.09182e-09			25.3	1775	25.3	1891.67	25.3	1691.67	25.4296	615	--	--
25.85	2667	25.85	2203	25.85	2843	26.35	4773			25.85	2648	25.85	2718	25.85	2184	25.85	2366														318.288	-5.13838e-09			25.32	1925	25.32	1883.33	25.32	1541.67	25.4501	610	--	--
25.8705	2668	25.8705	2214	25.8705	2846	26.3705	4766			25.8705	2646	25.8705	2721	25.8705	2171	25.8705	2381														318.394	-5.1663e-09			25.34	1825	25.34	1841.67	25.34	1691.67	25.4705	619	--	--
25.891	2653	25.891	2204	25.891	2832	26.391	4841			25.891	2646	25.891	2673	25.891	2168	25.891	2355														318.5	-5.21585e-09			25.36	1833.33	25.36	1833.33	25.36	1683.33	25.491	609	--	--
25.9115	2671	25.9115	2217	25.9115	2825	26.4115	4768			25.9115	2624	25.9115	2735	25.9115	2194	25.9115	2387														318.606	-5.24989e-09			25.38	1775	25.38	1891.67	25.38	1625	25.5115	612	--	--
25.932	2658	25.932	2189	25.932	2840	26.432	4783			25.932	2664	25.932	2712	25.932	2163	25.9319	2392														318.712	-5.29642e-09			25.4	1841.67	25.4	1966.67	25.4	1675	25.5319	571	--	--
25.9524	2658	25.9524	2203	25.9524	2809	26.4524	4734			25.9524	2649	25.9524	2698	25.9524	2172	25.9524	2401														318.818	-5.33122e-09			25.42	1758.33	25.42	1758.33	25.42	1716.67	25.5524	600	--	--
25.9729	2675	25.9729	2220	25.9729	2803	26.4729	4776			25.9729	2622	25.9729	2712	25.9729	2165	25.9729	2385														318.924	-5.37283e-09			25.44	1783.33	25.44	1891.67	25.44	1808.33	25.5729	599	--	--
25.9934	2637	25.9934	2200	25.9934	2814	26.4934	4841			25.9934	2655	25.9934	2712	25.9934	2207	25.9934	2394														319.03	-5.41454e-09			25.46	1833.33	25.46	1933.33	25.46	1616.67	25.5934	645	--	--
26.0139	2672	26.0139	2216	26.0139	2833	26.5139	4847			26.0139	2642	26.0139	2706	26.0139	2160	26.0138	2367														319.136	-5.45385e-09			25.48	1800	25.48	1925	25.48	1633.33	25.6138	608	--	--
26.0343	2651	26.0343	2215	26.0343	2815	26.5343	4736			26.0343	2659	26.0343	2688	26.0343	2196	26.0343	2398														319.242	-5.50472e-09			25.5	1825	25.5	1866.67	25.5	1675	25.6343	571	--	--
26.0548	2661	26.0548	2219	26.0548	2836	26.5548	4805			26.0548	2619	26.0548	2704	26.0548	2181	26.0548	2388														319.348	-5.54068e-09			25.52	1808.33	25.52	1875	25.52	1650	25.6548	582	--	--
26.0753	2661	26.0753	2201	26.0753	2847	26.5753	4813			26.0753	2642	26.0753	2710	26.0753	2179	26.0753	2374														319.454	-5.59296e-09			25.54	1816.67	25.54	1858.33	25.54	1608.33	25.6753	619	--	--
26.0957	2680	26.0957	2202	26.0957	2836	26.5957	4841			26.0957	2614	26.0957	2693	26.0957	2185	26.0957	2381														319.56	-5.63046e-09			25.56	1741.67	25.56	1875	25.56	1733.33	25.6958	573	--	--
26.1162	2676	26.1162	2217	26.1162	2836	26.6162	4806			26.1162	2654	26.1162	2691	26.1162	2182	26.1162	2390														319.666	-5.68011e-09			25.58	1891.67	25.58	1950	25.58	1683.33	25.7162	542	--	--
26.1367	2655	26.1367	2186	26.1367	2825	26.6367	4774			26.1367	2637	26.1367	2695	26.1367	2178	26.1367	2365														319.772	-5.72731e-09			25.6	1883.33	25.6	1858.33	25.6	1666.67	25.7367	578	--	--
26.1572	2657	26.1572	2220	26.1572	2795	26.6572	4795			26.1572	2639	26.1572	2712	26.1572	2200	26.1572	2422														319.878	-5.76209e-09			25.62	1900	25.62	1850	25.62	1658.33	25.7572	566	--	--
26.1776	2674	26.1776	2200	26.1776	2829	26.6776	4736			26.1776	2675	26.1776	2716	26.1776	2203	26.1776	2394														319.984	-5.819e-09			25.64	1933.33	25.64	1891.67	25.64	1625	25.7777	593	--	--
26.1981	2659	26.1981	2198	26.1981	2848	26.6981	4797			26.1981	2646	26.1981	2729	26.1981	2171	26.1981	2375														320.09	-5.85609e-09			25.66	1925	25.66	1908.33	25.66	1683.33	25.7981	560	--	--
26.2186	2666	26.2186	2216	26.2186	2836	26.7186	4793			26.2186	2659	26.2186	2712	26.2186	2181	26.2186	2424														320.196	-5.91651e-09			25.68	1875	25.68	1850	25.68	1700	25.8186	618	--	--
26.2391	2652	26.2391	2219	26.2391	2831	26.7391	4778			26.2391	2655	26.2391	2723	26.2391	2199	26.2391	2389														320.302	-5.94948e-09			25.7	1858.33	25.7	1800	25.7	1741.67	25.8391	559	--	--
26.2596	2667	26.2596	2196	26.2596	2852	26.7596	4776			26.2596	2652	26.2596	2724	26.2596	2184	26.2595	2371														320.408	-6.00844e-09			25.72	2008.33	25.72	1900	25.72	1608.33	25.8595	579	--	--
26.28	2672	26.28	2182	26.28	2834	26.78	4809			26.28	2663	26.28	2699	26.28	2173	26.28	2364														320.514	-6.04945e-09			25.74	1975	25.74	1841.67	25.74	1633.33	25.88	597	--	--
26.3005	2658	26.3005	2195	26.3005	2838	26.8005	4731			26.3005	2642	26.3005	2721	26.3005	2213	26.3005	2373														320.62	-6.10449e-09			25.76	1933.33	25.76	1875	25.76	1700	25.9005	547	--	--
26.321	2663	26.321	2217	26.321	2831	26.821	4802			26.321	2642	26.321	2686	26.321	2189	26.321	2365														320.726	-6.15229e-09			25.78	1833.33	25.78	1966.67	25.78	1666.67	25.921	562	--	--
26.3414	2675	26.3414	2218	26.3414	2851	26.8414	4738			26.3414	2653	26.3414	2726	26.3414	2177	26.3414	2390														320.832	-6.19789e-09			25.8	1866.67	25.8	1858.33	25.8	1641.67	25.9414	580	--	--
26.3619	2659	26.3619	2221	26.3619	2836	26.8619	4799			26.3619	2667	26.3619	2723	26.3619	2188	26.3619	2392														320.938	-6.25803e-09			25.82	1891.67	25.82	1941.67	25.82	1550	25.9619	545	--	--
26.3824	2654	26.3824	2185	26.3824	2811	26.8824	4810			26.3824	2672	26.3824	2718	26.3824	2168	26.3824	2355														321.044	-6.29018e-09			25.84	1950	25.84	1883.33	25.84	1650	25.9824	610	--	--
26.4029	2652	26.4029	2204	26.4029	2838	26.9029	4767			26.4029	2661	26.4029	2702	26.4029	2179	26.4029	2373														321.15	-6.34995e-09			25.86	1966.67	25.86	1833.33	25.86	1725	26.0029	547	--	--
26.4233	2669	26.4233	2212	26.4233	2826	26.9233	4788			26.4233	2648	26.4233	2696	26.4233	2169	26.4233	2347														321.256	-6.39441e-09			25.88	1866.67	25.88	1866.67	25.88	1666.67	26.0234	585	--	--
26.4438	2680	26.4438	2202	26.4438	2833	26.9438	4725			26.4438	2627	26.4438	2720	26.4438	2186	26.4438	2402														321.362	-6.45322e-09			25.9	1841.67	25.9	1950	25.9	1708.33	26.0438	574	--	--
26.4643	2664	26.4643	2200	26.4643	2872	26.9643	4802			26.4643	2632	26.4643	2695	26.4643	2144	26.4643	2359														321.468	-6.49497e-09			25.92	1808.33	25.92	1916.67	25.92	1733.33	26.0643	594	--	--
26.4848	2678	26.4848	2234	26.4848	2831	26.9848	4762			26.4848	2657	26.4848	2724	26.4848	2198	26.4848	2381														321.574	-6.55639e-09			25.94	1800	25.94	1925	25.94	1583.33	26.0848	572	--	--
26.5053	2677	26.5053	2174	26.5053	2831	27.0053	4771			26.5053	2662	26.5053	2729	26.5053	2204	26.5052	2369														321.68	-6.60489e-09			25.96	1891.67	25.96	1825	25.96	1625	26.1053	572	--	--
26.5257	2660	26.5257	2219	26.5257	2839	27.0257	4805			26.5257	2651	26.5257	2715	26.5257	2166	26.5257	2339														321.786	-6.65333e-09			25.98	1925	25.98	1858.33	25.98	1641.67	26.1257	558	--	--
26.5462	2666	26.5462	2199	26.5462	2845	27.0462	4768			26.5462	2675	26.5462	2717	26.5462	2173	26.5462	2396														321.892	-6.71963e-09			26	1841.67	26	1858.33	26	1691.67	26.1462	565	--	--
26.5667	2677	26.5667	2228	26.5667	2833	27.0667	4763			26.5667	2660	26.5667	2723	26.5667	2206	26.5667	2394														321.998	-6.77141e-09			26.02	1833.33	26.02	1816.67	26.02	1641.67	26.1667	575	--	--
26.5872	2666	26.5872	2211	26.5872	2791	27.0872	4822			26.5872	2636	26.5872	2721	26.5872	2167	26.5871	2405														322.104	-6.82968e-09			26.04	1766.67	26.04	1941.67	26.04	1633.33	26.1871	584	--	--
26.6076	2668	26.6076	2211	26.6076	2811	27.1076	4795			26.6076	2678	26.6076	2707	26.6076	2200	26.6076	2378														322.21	-6.86468e-09			26.06	1850	26.06	1833.33	26.06	1700	26.2076	554	--	--
26.6281	2659	26.6281	2209	26.6281	2832	27.1281	4773			26.6281	2660	26.6281	2697	26.6281	2200	26.6281	2365														322.316	-6.92792e-09			26.08	1916.67	26.08	1950	26.08	1575	26.2281	563	--	--
26.6486	2658	26.6486	2210	26.6486	2840	27.1486	4750			26.6486	2674	26.6486	2778	26.6486	2205	26.6486	2353														322.422	-6.96941e-09			26.1	1775	26.1	1875	26.1	1591.67	26.2486	515	--	--
26.669	2644	26.669	2223	26.669	2816	27.169	4800			26.669	2653	26.669	2721	26.669	2208	26.669	2395														322.528	-7.03433e-09			26.12	1825	26.12	1891.67	26.12	1675	26.2691	557	--	--
26.6895	2653	26.6895	2179	26.6895	2838	27.1895	4763			26.6895	2638	26.6895	2710	26.6895	2200	26.6895	2393														322.634	-7.08369e-09			26.14	1891.67	26.14	1950	26.14	1625	26.2895	539	--	--
26.71	2670	26.71	2208	26.71	2838	27.21	4800			26.71	2659	26.71	2713	26.71	2164	26.71	2408														322.74	-7.12813e-09			26.16	1741.67	26.16	1875	26.16	1683.33	26.31	600	--	--
26.7305	2694	26.7305	2197	26.7305	2855	27.2305	4787			26.7305	2631	26.7305	2691	26.7305	2197	26.7305	2396														322.846	-7.18722e-09			26.18	1783.33	26.18	1883.33	26.18	1675	26.3305	534	--	--
26.7509	2657	26.7509	2216	26.7509	2782	27.2509	4776			26.7509	2662	26.7509	2707	26.7509	2167	26.7509	2383														322.952	-7.23747e-09			26.2	1825	26.2	1841.67	26.2	1650	26.351	583	--	--
26.7714	2665	26.7714	2212	26.7714	2821	27.2714	4788			26.7714	2651	26.7714	2719	26.7714	2166	26.7714	2343														323.058	-7.29499e-09			26.22	1900	26.22	1933.33	26.22	1691.67	26.3714	569	--	--
26.7919	2677	26.7919	2235	26.7919	2806	27.2919	4815			26.7919	2660	26.7919	2717	26.7919	2192	26.7919	2437														323.164	-7.34057e-09			26.24	1841.67	26.24	1850	26.24	1650	26.3919	580	--	--
26.8124	2651	26.8124	2211	26.8124	2814	27.3124	4773			26.8124	2621	26.8124	2699	26.8124	2162	26.8124	2377														323.27	-7.39592e-09			26.26	1900	26.26	1933.33	26.26	1725	26.4124	561	--	--
26.8328	2672	26.8328	2230	26.8328	2824	27.3328	4802			26.8328	2671	26.8328	2706	26.8328	2210	26.8328	2421														323.376	-7.44439e-09			26.28	1925	26.28	1933.33	26.28	1841.67	26.4328	589	--	--
26.8533	2676	26.8533	2191	26.8533	2808	27.3533	4770			26.8533	2656	26.8533	2731	26.8533	2169	26.8533	2460														323.482	-7.49047e-09			26.3	1958.33	26.3	1850	26.3	1608.33	26.4533	556	--	--
26.8738	2652	26.8738	2222	26.8738	2831	27.3738	4756			26.8738	2656	26.8738	2722	26.8738	2176	26.8738	2438														323.588	-7.5359e-09			26.32	1866.67	26.32	1941.67	26.32	1616.67	26.4738	579	--	--
26.8943	2665	26.8943	2235	26.8943	2800	27.3943	4750			26.8943	2665	26.8943	2705	26.8943	2196	26.8943	2344														323.694	-7.58646e-09			26.34	1825	26.34	1916.67	26.34	1675	26.4943	547	--	--
26.9148	2660	26.9148	2233	26.9148	2832	27.4148	4745			26.9148	2653	26.9148	2713	26.9148	2192	26.9147	2422														323.8	-7.64223e-09			26.36	1916.67	26.36	1933.33	26.36	1775	26.5147	558	--	--
26.9352	2664	26.9352	2207	26.9352	2859	27.4352	4786			26.9352	2646	26.9352	2724	26.9352	2182	26.9352	2381														323.906	-7.69156e-09			26.38	1858.33	26.38	1858.33	26.38	1683.33	26.5352	601	--	--
26.9557	2680	26.9557	2222	26.9557	2830	27.4557	4835			26.9557	2663	26.9557	2711	26.9557	2174	26.9557	2360														324.012	-7.74034e-09			26.4	1975	26.4	1908.33	26.4	1516.67	26.5557	575	--	--
26.9762	2669	26.9762	2212	26.9762	2852	27.4762	4807			26.9762	2655	26.9762	2698	26.9762	2167	26.9762	2393														324.118	-7.78614e-09			26.42	1900	26.42	1883.33	26.42	1591.67	26.5762	595	--	--
26.9966	2650	26.9966	2223	26.9966	2806	27.4966	4767			26.9966	2648	26.9966	2719	26.9966	2174	26.9966	2370														324.224	-7.83367e-09			26.44	1958.33	26.44	1941.67	26.44	1583.33	26.5967	572	--	--
27.0171	2664	27.0171	2214	27.0171	2855	27.5171	4805			27.0171	2641	27.0171	2711	27.0171	2187	27.0171	2386														324.33	-7.87993e-09			26.46	1975	26.46	1866.67	26.46	1675	26.6171	599	--	--
27.0376	2678	27.0376	2226	27.0376	2795	27.5376	4794			27.0376	2666	27.0376	2739	27.0376	2149	27.0376	2395														324.436	-7.93026e-09			26.48	2050	26.48	1791.67	26.48	1625	26.6376	589	--	--
27.0581	2674	27.0581	2210	27.0581	2800	27.5581	4806			27.0581	2629	27.0581	2696	27.0581	2202	27.0581	2396														324.542	-7.97247e-09			26.5	1900	26.5	2016.67	26.5	1733.33	26.6581	566	--	--
27.0785	2636	27.0785	2208	27.0785	2815	27.5785	4747			27.0785	2667	27.0785	2705	27.0785	2206	27.0785	2388														324.648	-8.02094e-09			26.52	1925	26.52	1933.33	26.52	1666.67	26.6785	540	--	--
27.099	2647	27.099	2211	27.099	2828	27.599	4788			27.099	2672	27.099	2690	27.099	2167	27.099	2380														324.754	-8.07123e-09			26.54	1958.33	26.54	1783.33	26.54	1691.67	26.699	604	--	--
27.1195	2656	27.1195	2223	27.1195	2833	27.6195	4783			27.1195	2667	27.1195	2709	27.1195	2190	27.1195	2416														324.86	-8.11368e-09			26.56	1866.67	26.56	1891.67	26.56	1700	26.7195	575	--	--
27.14	2643	27.14	2228	27.14	2790	27.64	4821			27.14	2655	27.14	2702	27.14	2180	27.14	2420														324.966	-8.162e-09			26.58	1825	26.58	1875	26.58	1575	26.74	561	--	--
27.1604	2651	27.1604	2234	27.1604	2816	27.6604	4786			27.1604	2660	27.1604	2711	27.1604	2180	27.1604	2401														325.072	-8.19322e-09			26.6	1916.67	26.6	1916.67	26.6	1675	26.7604	594	--	--
27.1809	2670	27.1809	2201	27.1809	2787	27.6809	4826			27.1809	2652	27.1809	2714	27.1809	2182	27.1809	2426														325.178	-8.24677e-09			26.62	1858.33	26.62	1891.67	26.62	1708.33	26.7809	521	--	--
27.2014	2647	27.2014	2193	27.2014	2816	27.7014	4774			27.2014	2644	27.2014	2696	27.2014	2176	27.2014	2365														325.284	-8.283e-09			26.64	1975	26.64	1858.33	26.64	1616.67	26.8014	612	--	--
27.2219	2679	27.2219	2206	27.2219	2827	27.7219	4793			27.2219	2634	27.2219	2709	27.2219	2205	27.2219	2364														325.39	-8.32625e-09			26.66	1900	26.66	1941.67	26.66	1641.67	26.8219	562	--	--
27.2423	2652	27.2423	2229	27.2423	2819	27.7423	4798			27.2423	2640	27.2423	2695	27.2423	2186	27.2423	2415														325.496	-8.3687e-09			26.68	1958.33	26.68	1816.67	26.68	1608.33	26.8423	575	--	--
27.2628	2649	27.2628	2196	27.2628	2821	27.7628	4812			27.2628	2640	27.2628	2714	27.2628	2138	27.2628	2377														325.602	-8.40592e-09			26.7	1975	26.7	1858.33	26.7	1766.67	26.8628	583	--	--
27.2833	2662	27.2833	2230	27.2833	2796	27.7833	4791			27.2833	2670	27.2833	2722	27.2833	2171	27.2833	2346														325.708	-8.45846e-09			26.72	2050	26.72	1933.33	26.72	1625	26.8833	555	--	--
27.3038	2666	27.3038	2213	27.3038	2810	27.8038	4777			27.3038	2656	27.3038	2701	27.3038	2197	27.3038	2387														325.814	-8.48533e-09			26.74	1900	26.74	1841.67	26.74	1650	26.9038	554	--	--
27.3242	2658	27.3242	2227	27.3242	2802	27.8242	4822			27.3242	2656	27.3242	2699	27.3242	2173	27.3242	2413														325.92	-8.54037e-09			26.76	1925	26.76	1900	26.76	1691.67	26.9242	578	--	--
27.3447	2655	27.3447	2243	27.3447	2836	27.8447	4781			27.3447	2663	27.3447	2711	27.3447	2165	27.3447	2394														326.026	-8.56694e-09			26.78	1958.33	26.78	1841.67	26.78	1658.33	26.9447	586	--	--
27.3652	2657	27.3652	2222	27.3652	2793	27.8652	4754			27.3652	2670	27.3652	2731	27.3652	2183	27.3652	2381														326.132	-8.61443e-09			26.8	1866.67	26.8	1900	26.8	1708.33	26.9652	541	--	--
27.3857	2672	27.3857	2226	27.3857	2799	27.8857	4831			27.3857	2657	27.3857	2698	27.3857	2151	27.3857	2378														326.238	-8.63889e-09			26.82	1825	26.82	1850	26.82	1658.33	26.9857	582	--	--
27.4061	2657	27.4061	2228	27.4061	2823	27.9061	4798			27.4061	2647	27.4061	2693	27.4061	2190	27.4061	2358														326.344	-8.68691e-09			26.84	1916.67	26.84	1900	26.84	1625	27.0061	598	--	--
27.4266	2634	27.4266	2208	27.4266	2799	27.9266	4786			27.4266	2659	27.4266	2705	27.4266	2180	27.4266	2414														326.45	-8.72005e-09			26.86	1858.33	26.86	1866.67	26.86	1633.33	27.0266	604	--	--
27.4471	2665	27.4471	2225	27.4471	2841	27.9471	4797			27.4471	2660	27.4471	2690	27.4471	2203	27.4471	2380														326.556	-8.75542e-09			26.88	1975	26.88	1958.33	26.88	1608.33	27.0471	607	--	--
27.4676	2667	27.4676	2221	27.4676	2801	27.9676	4754			27.4676	2676	27.4676	2722	27.4676	2167	27.4676	2381														326.662	-8.80034e-09			26.9	1900	26.9	1916.67	26.9	1600	27.0676	581	--	--
27.488	2679	27.488	2214	27.488	2822	27.988	4851			27.488	2666	27.488	2718	27.488	2184	27.488	2367														326.768	-8.8295e-09			26.92	1958.33	26.92	1891.67	26.92	1650	27.088	601	--	--
27.5085	2687	27.5085	2218	27.5085	2804	28.0085	4794			27.5085	2658	27.5085	2738	27.5085	2169	27.5085	2390														326.874	-8.87103e-09			26.94	1975	26.94	1850	26.94	1725	27.1085	641	--	--
27.529	2655	27.529	2213	27.529	2825	28.029	4810			27.529	2639	27.529	2697	27.529	2174	27.529	2347														326.98	-8.88822e-09			26.96	2050	26.96	1841.67	26.96	1608.33	27.129	588	--	--
27.5495	2663	27.5495	2209	27.5495	2803	28.0495	4791			27.5495	2656	27.5495	2679	27.5495	2187	27.5495	2381														327.086	-8.93567e-09			26.98	2375	26.98	1841.67	26.98	1550	27.1495	586	--	--
27.5699	2671	27.5699	2217	27.5699	2821	28.0699	4767			27.5699	2669	27.5699	2714	27.5699	2176	27.5699	2385														327.192	-8.9589e-09			27	2275	27	1850	27	1608.33	27.1699	559	--	--
27.5904	2662	27.5904	2210	27.5904	2810	28.0904	4841			27.5904	2656	27.5904	2724	27.5904	2175	27.5904	2418														327.298	-9.00499e-09			27.02	2058.33	27.02	1850	27.02	1616.67	27.1904	555	--	--
27.6109	2668	27.6109	2211	27.6109	2828	28.1109	4772			27.6109	2640	27.6109	2702	27.6109	2178	27.6109	2388														327.404	-9.02696e-09			27.04	2058.33	27.04	1875	27.04	1675	27.2109	538	--	--
27.6314	2658	27.6314	2200	27.6314	2813	28.1314	4770			27.6314	2662	27.6314	2731	27.6314	2156	27.6314	2388														327.51	-9.05471e-09			27.06	2200	27.06	1825	27.06	1725	27.2314	524	--	--
27.6518	2668	27.6518	2207	27.6518	2797	28.1518	4750			27.6518	2632	27.6518	2710	27.6518	2180	27.6518	2440														327.616	-9.09525e-09			27.08	2158.33	27.08	1866.67	27.08	1508.33	27.2518	567	--	--
27.6723	2688	27.6723	2222	27.6723	2849	28.1723	4787			27.6723	2667	27.6723	2726	27.6723	2175	27.6723	2420														327.722	-9.11268e-09			27.1	1983.33	27.1	1950	27.1	1641.67	27.2723	573	--	--
27.6928	2671	27.6928	2209	27.6928	2814	28.1928	4812			27.6928	2659	27.6928	2719	27.6928	2187	27.6928	2335														327.828	-9.1472e-09			27.12	1991.67	27.12	1966.67	27.12	1675	27.2928	546	--	--
27.7133	2669	27.7133	2209	27.7133	2806	28.2133	4796			27.7133	2685	27.7133	2719	27.7133	2175	27.7133	2370														327.934	-9.16094e-09			27.14	1875	27.14	1908.33	27.14	1650	27.3133	569	--	--
27.7337	2670	27.7337	2213	27.7337	2820	28.2337	4828			27.7337	2662	27.7337	2756	27.7337	2204	27.7337	2413														328.04	-9.1925e-09			27.16	1900	27.16	1733.33	27.16	1708.33	27.3337	581	--	--
27.7542	2691	27.7542	2215	27.7542	2830	28.2542	4780			27.7542	2678	27.7542	2722	27.7542	2177	27.7542	2377														328.146	-9.20806e-09			27.18	1875	27.18	1816.67	27.18	1616.67	27.3542	569	--	--
27.7747	2655	27.7747	2207	27.7747	2820	28.2747	4743			27.7747	2651	27.7747	2717	27.7747	2201	27.7747	2397														328.252	-9.24582e-09			27.2	1983.33	27.2	1858.33	27.2	1591.67	27.3747	564	--	--
27.7952	2658	27.7952	2219	27.7952	2804	28.2952	4776			27.7952	2660	27.7952	2715	27.7952	2169	27.7952	2369														328.358	-9.26182e-09			27.22	1875	27.22	1900	27.22	1800	27.3952	578	--	--
27.8156	2672	27.8156	2199	27.8156	2838	28.3156	4837			27.8156	2665	27.8156	2738	27.8156	2206	27.8156	2421														328.464	-9.28354e-09			27.24	1908.33	27.24	1850	27.24	1608.33	27.4156	536	--	--
27.8361	2665	27.8361	2232	27.8361	2834	28.3361	4784			27.8361	2674	27.8361	2721	27.8361	2182	27.8361	2381														328.57	-9.30891e-09			27.26	1825	27.26	1900	27.26	1583.33	27.4361	558	--	--
27.8566	2672	27.8566	2200	27.8566	2781	28.3566	4825			27.8566	2660	27.8566	2705	27.8566	2170	27.8566	2382														328.676	-9.32746e-09			27.28	1883.33	27.28	1983.33	27.28	1633.33	27.4566	570	--	--
27.8771	2677	27.8771	2194	27.8771	2810	28.3771	4850			27.8771	2666	27.8771	2704	27.8771	2168	27.8771	2418														328.782	-9.35594e-09			27.3	1825	27.3	1816.67	27.3	1691.67	27.4771	578	--	--
27.8975	2687	27.8975	2224	27.8975	2867	28.3975	4810			27.8975	2633	27.8975	2707	27.8975	2155	27.8975	2361														328.888	-9.3669e-09			27.32	1816.67	27.32	1908.33	27.32	1616.67	27.4975	543	--	--
27.918	2665	27.918	2216	27.918	2797	28.418	4769			27.918	2642	27.918	2706	27.918	2172	27.918	2443														328.994	-9.39073e-09			27.34	1900	27.34	1866.67	27.34	1625	27.518	569	--	--
27.9385	2676	27.9385	2228	27.9385	2777	28.4385	4840			27.9385	2672	27.9385	2715	27.9385	2172	27.9385	2366														329.1	-9.40252e-09			27.36	1775	27.36	1850	27.36	1700	27.5385	522	--	--
27.959	2652	27.959	2234	27.959	2815	28.459	4816			27.959	2664	27.959	2716	27.959	2207	27.959	2364														329.206	-9.41704e-09			27.38	1808.33	27.38	1883.33	27.38	1666.67	27.559	604	--	--
27.9794	2647	27.9794	2239	27.9794	2828	28.4794	4804			27.9794	2663	27.9794	2709	27.9794	2179	27.9794	2376														329.312	-9.43279e-09			27.4	1883.33	27.4	1958.33	27.4	1575	27.5794	558	--	--
27.9999	2691	27.9999	2226	27.9999	2798	28.4999	4826			27.9999	2645	27.9999	2692	27.9999	2165	27.9999	2400														329.418	-9.43356e-09			27.42	1908.33	27.42	1825	27.42	1691.67	27.5999	576	--	--
28.0204	2671	28.0204	2198	28.0204	2818	28.5204	4846			28.0204	2658	28.0204	2714	28.0204	2188	28.0204	2410														329.524	-9.45285e-09			27.44	1933.33	27.44	1866.67	27.44	1633.33	27.6204	562	--	--
28.0409	2681	28.0409	2218	28.0409	2792	28.5409	4746			28.0409	2659	28.0409	2696	28.0409	2179	28.0409	2369														329.63	-9.46759e-09			27.46	1841.67	27.46	1933.33	27.46	1616.67	27.6409	566	--	--
28.0613	2662	28.0613	2212	28.0613	2792	28.5613	4778			28.0613	2666	28.0613	2722	28.0613	2164	28.0613	2393														329.736	-9.48678e-09			27.48	1816.67	27.48	1883.33	27.48	1683.33	27.6613	574	--	--
28.0818	2677	28.0818	2239	28.0818	2808	28.5818	4763			28.0818	2648	28.0818	2699	28.0818	2183	28.0818	2377														329.842	-9.48233e-09			27.5	1833.33	27.5	1875	27.5	1658.33	27.6818	555	--	--
28.1023	2666	28.1023	2214	28.1023	2814	28.6023	4813			28.1023	2639	28.1023	2705	28.1023	2230	28.1023	2377														329.948	-9.50498e-09			27.52	1833.33	27.52	1875	27.52	1625	27.7023	581	--	--
28.1228	2694	28.1228	2226	28.1228	2786	28.6228	4816			28.1228	2662	28.1228	2717	28.1228	2197	28.1228	2402														330.054	-9.5022e-09			27.54	1733.33	27.54	1841.67	27.54	1708.33	27.7228	578	--	--
28.1432	2660	28.1432	2198	28.1432	2809	28.6432	4796			28.1432	2667	28.1432	2726	28.1432	2179	28.1432	2421														330.16	-9.52039e-09			27.56	1775	27.56	1891.67	27.56	1600	27.7432	571	--	--
28.1637	2658	28.1637	2233	28.1637	2797	28.6637	4763			28.1637	2636	28.1637	2722	28.1637	2161	28.1637	2418														330.266	-9.52414e-09			27.58	1800	27.58	1916.67	27.58	1658.33	27.7637	586	--	--
28.1842	2678	28.1842	2200	28.1842	2797	28.6842	4835			28.1842	2662	28.1842	2720	28.1842	2200	28.1842	2386														330.372	-9.52616e-09			27.6	1758.33	27.6	1800	27.6	1558.33	27.7842	513	--	--
28.2047	2683	28.2047	2209	28.2047	2795	28.7047	4830			28.2047	2661	28.2047	2702	28.2047	2174	28.2047	2375														330.478	-9.54185e-09			27.62	1825	27.62	1825	27.62	1616.67	27.8047	558	--	--
28.2251	2690	28.2251	2177	28.2251	2805	28.7251	4835			28.2251	2658	28.2251	2721	28.2251	2203	28.2251	2420														330.584	-9.53105e-09			27.64	1841.67	27.64	1933.33	27.64	1608.33	27.8251	548	--	--
28.2456	2659	28.2456	2198	28.2456	2809	28.7456	4802			28.2456	2652	28.2456	2714	28.2456	2159	28.2456	2425														330.69	-9.53947e-09			27.66	1783.33	27.66	1866.67	27.66	1675	27.8456	565	--	--
28.2661	2674	28.2661	2211	28.2661	2820	28.7661	4825			28.2661	2656	28.2661	2711	28.2661	2187	28.2661	2379														330.796	-9.53178e-09			27.68	1766.67	27.68	1883.33	27.68	1600	27.8661	564	--	--
28.2866	2659	28.2866	2208	28.2866	2821	28.7866	4701			28.2866	2652	28.2866	2725	28.2866	2187	28.2866	2394														330.902	-9.55104e-09			27.7	1808.33	27.7	1966.67	27.7	1750	27.8866	567	--	--
28.307	2672	28.307	2229	28.307	2828	28.807	4760			28.307	2673	28.307	2721	28.307	2193	28.307	2397														331.008	-9.54099e-09			27.72	1858.33	27.72	1866.67	27.72	1691.67	27.907	594	--	--
28.3275	2653	28.3275	2240	28.3275	2812	28.8275	4855			28.3275	2646	28.3275	2696	28.3275	2216	28.3275	2399														331.114	-9.54328e-09			27.74	1825	27.74	1916.67	27.74	1591.67	27.9275	554	--	--
28.348	2646	28.348	2192	28.348	2841	28.848	4804			28.348	2677	28.348	2691	28.348	2169	28.348	2422														331.22	-9.53779e-09			27.76	1841.67	27.76	1900	27.76	1608.33	27.948	561	--	--
28.3685	2673	28.3685	2229	28.3685	2807	28.8685	4843			28.3685	2662	28.3685	2740	28.3685	2179	28.3685	2376														331.326	-9.53461e-09			27.78	1891.67	27.78	1833.33	27.78	1741.67	27.9685	563	--	--
28.3889	2657	28.3889	2222	28.3889	2819	28.8889	4826			28.3889	2638	28.3889	2705	28.3889	2167	28.3889	2379														331.432	-9.53461e-09			27.8	1733.33	27.8	1833.33	27.8	1591.67	27.9889	530	--	--
28.4094	2677	28.4094	2228	28.4094	2818	28.9094	4770			28.4094	2654	28.4094	2707	28.4094	2167	28.4094	2397														331.538	-9.51635e-09			27.82	1816.67	27.82	1825	27.82	1766.67	28.0094	582	--	--
28.4299	2677	28.4299	2226	28.4299	2820	28.9299	4823			28.4299	2671	28.4299	2730	28.4299	2177	28.4299	2357														331.644	-9.52051e-09			27.84	1716.67	27.84	1941.67	27.84	1608.33	28.0299	613	--	--
28.4504	2680	28.4504	2215	28.4504	2825	28.9504	4834			28.4504	2671	28.4504	2711	28.4504	2182	28.4504	2402														331.75	-9.51148e-09			27.86	1741.67	27.86	1966.67	27.86	1658.33	28.0504	568	--	--
28.4708	2652	28.4708	2219	28.4708	2829	28.9708	4767			28.4708	2671	28.4708	2738	28.4708	2172	28.4708	2345														331.856	-9.50812e-09			27.88	1783.33	27.88	1916.67	27.88	1583.33	28.0708	534	--	--
28.4913	2658	28.4913	2185	28.4913	2796	28.9913	4826			28.4913	2660	28.4913	2720	28.4913	2196	28.4913	2386														331.962	-9.49249e-09			27.9	1716.67	27.9	1925	27.9	1625	28.0913	601	--	--
28.5118	2665	28.5118	2219	28.5118	2782	29.0118	4757			28.5118	2677	28.5118	2724	28.5118	2170	28.5118	2377														332.068	-9.49029e-09			27.92	1841.67	27.92	1883.33	27.92	1725	28.1118	542	--	--
28.5323	2651	28.5323	2203	28.5323	2826	29.0323	4791			28.5323	2652	28.5323	2734	28.5323	2198	28.5323	2421														332.174	-9.48761e-09			27.94	1741.67	27.94	1841.67	27.94	1583.33	28.1323	583	--	--
28.5527	2671	28.5527	2217	28.5527	2806	29.0527	4830			28.5527	2666	28.5527	2701	28.5527	2169	28.5527	2365														332.28	-9.47714e-09			27.96	1775	27.96	1925	27.96	1616.67	28.1527	590	--	--
28.5732	2661	28.5732	2201	28.5732	2811	29.0732	4829			28.5732	2647	28.5732	2716	28.5732	2199	28.5732	2383														332.386	-9.47677e-09			27.98	1783.33	27.98	1891.67	27.98	1608.33	28.1732	604	--	--
28.5937	2629	28.5937	2218	28.5937	2826	29.0937	4805			28.5937	2677	28.5937	2743	28.5937	2185	28.5937	2352														332.492	-9.44677e-09			28	1733.33	28	1900	28	1708.33	28.1937	572	--	--
28.6142	2655	28.6142	2183	28.6142	2823	29.1142	4862			28.6142	2658	28.6142	2704	28.6142	2190	28.6142	2360														332.598	-9.45187e-09			28.02	1708.33	28.02	1858.33	28.02	1575	28.2142	590	--	--
28.6346	2655	28.6346	2230	28.6346	2835	29.1346	4813			28.6346	2658	28.6346	2722	28.6346	2207	28.6346	2361														332.704	-9.42171e-09			28.04	1816.67	28.04	1825	28.04	1758.33	28.2346	575	--	--
28.6551	2667	28.6551	2229	28.6551	2815	29.1551	4843			28.6551	2669	28.6551	2744	28.6551	2156	28.6551	2378														332.81	-9.42535e-09			28.06	1791.67	28.06	1816.67	28.06	1733.33	28.2551	561	--	--
28.6756	2665	28.6756	2227	28.6756	2807	29.1756	4778			28.6756	2677	28.6756	2715	28.6756	2173	28.6756	2366														332.916	-9.39751e-09			28.08	1758.33	28.08	1808.33	28.08	1658.33	28.2756	609	--	--
28.6961	2674	28.6961	2211	28.6961	2848	29.1961	4765			28.6961	2665	28.6961	2703	28.6961	2181	28.6961	2415														333.022	-9.38451e-09			28.1	1783.33	28.1	1875	28.1	1666.67	28.2961	534	--	--
28.7165	2671	28.7165	2209	28.7165	2796	29.2165	4774			28.7165	2635	28.7165	2716	28.7165	2174	28.7165	2357														333.128	-9.37764e-09			28.12	1800	28.12	1900	28.12	1766.67	28.3165	552	--	--
28.737	2674	28.737	2224	28.737	2827	29.237	4759			28.737	2661	28.737	2732	28.737	2198	28.737	2377														333.234	-9.36113e-09			28.14	1800	28.14	1875	28.14	1683.33	28.337	562	--	--
28.7575	2653	28.7575	2220	28.7575	2839	29.2575	4817			28.7575	2655	28.7575	2731	28.7575	2204	28.7575	2359														333.34	-9.35484e-09			28.16	1725	28.16	1850	28.16	1633.33	28.3575	578	--	--
28.778	2655	28.778	2218	28.778	2814	29.278	4840			28.778	2656	28.778	2709	28.778	2180	28.778	2387														333.446	-9.33662e-09			28.18	1758.33	28.18	1766.67	28.18	1633.33	28.378	553	--	--
28.7984	2644	28.7984	2245	28.7984	2811	29.2984	4787			28.7984	2661	28.7984	2702	28.7984	2176	28.7984	2426														333.552	-9.33317e-09			28.2	1800	28.2	1908.33	28.2	1666.67	28.3984	599	--	--
28.8189	2657	28.8189	2207	28.8189	2781	29.3189	4797			28.8189	2666	28.8189	2716	28.8189	2162	28.8189	2390														333.658	-9.30509e-09			28.22	1741.67	28.22	1850	28.22	1650	28.4189	564	--	--
28.8394	2661	28.8394	2212	28.8394	2781	29.3394	4777			28.8394	2657	28.8394	2712	28.8394	2155	28.8394	2435														333.764	-9.2908e-09			28.24	1816.67	28.24	1883.33	28.24	1641.67	28.4394	559	--	--
28.8599	2667	28.8599	2207	28.8599	2802	29.3599	4796			28.8599	2679	28.8599	2732	28.8599	2187	28.8599	2366														333.87	-9.2709e-09			28.26	1725	28.26	1850	28.26	1658.33	28.4599	583	--	--
28.8803	2663	28.8803	2223	28.8803	2795	29.3803	4838			28.8803	2664	28.8803	2728	28.8803	2211	28.8803	2414														333.976	-9.26108e-09			28.28	1750	28.28	1850	28.28	1625	28.4803	557	--	--
28.9008	2648	28.9008	2195	28.9008	2810	29.4008	4817			28.9008	2660	28.9008	2735	28.9008	2162	28.9008	2390														334.082	-9.23831e-09			28.3	1716.67	28.3	1850	28.3	1658.33	28.5008	585	--	--
28.9213	2655	28.9213	2225	28.9213	2840	29.4213	4840			28.9213	2675	28.9213	2707	28.9213	2183	28.9213	2439														334.188	-9.21316e-09			28.32	1800	28.32	1825	28.32	1800	28.5213	531	--	--
28.9418	2649	28.9418	2231	28.9418	2812	29.4418	4835			28.9418	2671	28.9418	2708	28.9418	2188	28.9418	2367														334.294	-9.19845e-09			28.34	1775	28.34	1950	28.34	1641.67	28.5418	557	--	--
28.9622	2642	28.9622	2218	28.9622	2787	29.4622	4780			28.9622	2680	28.9622	2722	28.9622	2197	28.9622	2401														334.4	-9.18386e-09			28.36	1750	28.36	1850	28.36	1625	28.5622	600	--	--
28.9827	2663	28.9827	2211	28.9827	2801	29.4827	4801			28.9827	2684	28.9827	2704	28.9827	2228	28.9827	2382														334.506	-9.16439e-09			28.38	1808.33	28.38	1891.67	28.38	1675	28.5827	528	--	--
29.0032	2667	29.0032	2232	29.0032	2813	29.5032	4827			29.0032	2677	29.0032	2705	29.0032	2164	29.0032	2388														334.612	-9.14501e-09			28.4	1733.33	28.4	1875	28.4	1741.67	28.6032	522	--	--
29.0237	2676	29.0237	2221	29.0237	2816	29.5237	4839			29.0237	2681	29.0237	2719	29.0237	2212	29.0237	2427														334.718	-9.12896e-09			28.42	1800	28.42	1783.33	28.42	1600	28.6237	540	--	--
29.0441	2655	29.0441	2205	29.0441	2848	29.5441	4804			29.0441	2646	29.0441	2724	29.0441	2192	29.0441	2388														334.824	-9.1125e-09			28.44	1725	28.44	1916.67	28.44	1650	28.6441	602	--	--
29.0646	2678	29.0646	2207	29.0646	2820	29.5646	4797			29.0646	2661	29.0646	2747	29.0646	2192	29.0646	2356														334.93	-9.08955e-09			28.46	1758.33	28.46	1900	28.46	1583.33	28.6646	571	--	--
29.0851	2672	29.0851	2220	29.0851	2804	29.5851	4822			29.0851	2659	29.0851	2734	29.0851	2150	29.0851	2372														335.036	-9.076e-09			28.48	1800	28.48	1883.33	28.48	1666.67	28.6851	558	--	--
29.1056	2647	29.1056	2232	29.1056	2784	29.6056	4800			29.1056	2667	29.1056	2723	29.1056	2204	29.1056	2385														335.142	-9.04801e-09			28.5	1783.33	28.5	1875	28.5	1725	28.7056	564	--	--
29.126	2648	29.126	2229	29.126	2807	29.626	4782			29.126	2639	29.126	2732	29.126	2206	29.126	2399														335.248	-9.0228e-09			28.52	1716.67	28.52	1908.33	28.52	1625	28.726	578	--	--
29.1465	2663	29.1465	2229	29.1465	2833	29.6465	4848			29.1465	2651	29.1465	2756	29.1465	2184	29.1465	2404														335.354	-8.99179e-09			28.54	1875	28.54	1833.33	28.54	1666.67	28.7465	582	--	--
29.167	2654	29.167	2222	29.167	2799	29.667	4803			29.167	2673	29.167	2719	29.167	2199	29.167	2412														335.46	-8.98483e-09			28.56	1800	28.56	1908.33	28.56	1616.67	28.767	552	--	--
29.1875	2671	29.1875	2212	29.1875	2802	29.6875	4808			29.1875	2648	29.1875	2748	29.1875	2170	29.1875	2383														335.566	-8.95257e-09			28.58	1725	28.58	1883.33	28.58	1708.33	28.7875	608	--	--
29.2079	2669	29.2079	2221	29.2079	2808	29.7079	4814			29.2079	2678	29.2079	2727	29.2079	2206	29.2079	2394														335.672	-8.93987e-09			28.6	1733.33	28.6	1941.67	28.6	1633.33	28.8079	540	--	--
29.2284	2665	29.2284	2193	29.2284	2874	29.7284	4835			29.2284	2657	29.2284	2717	29.2284	2180	29.2284	2383														335.778	-8.91879e-09			28.62	1775	28.62	1891.67	28.62	1683.33	28.8284	570	--	--
29.2489	2681	29.2489	2199	29.2489	2836	29.7489	4813			29.2489	2662	29.2489	2734	29.2489	2199	29.2489	2436														335.884	-8.8984e-09			28.64	1741.67	28.64	1891.67	28.64	1625	28.8489	514	--	--
29.2694	2687	29.2694	2221	29.2694	2841	29.7694	4799			29.2694	2653	29.2694	2725	29.2694	2202	29.2694	2389														335.99	-8.87858e-09			28.66	1800	28.66	1950	28.66	1650	28.8694	582	--	--
29.2898	2646	29.2898	2224	29.2898	2866	29.7898	4806			29.2898	2658	29.2898	2731	29.2898	2198	29.2898	2387														336.096	-8.84535e-09			28.68	1741.67	28.68	1891.67	28.68	1591.67	28.8898	605	--	--
29.3103	2690	29.3103	2197	29.3103	2846	29.8103	4844			29.3103	2670	29.3103	2726	29.3103	2222	29.3103	2428														336.202	-8.83864e-09			28.7	1775	28.7	1891.67	28.7	1658.33	28.9103	537	--	--
29.3308	2661	29.3308	2229	29.3308	2865	29.8308	4834			29.3308	2680	29.3308	2718	29.3308	2191	29.3308	2403														336.308	-8.79923e-09			28.72	1766.67	28.72	1791.67	28.72	1641.67	28.9308	595	--	--
29.3513	2634	29.3513	2212	29.3513	2848	29.8513	4825			29.3513	2689	29.3513	2702	29.3513	2180	29.3513	2405														336.414	-8.78562e-09			28.74	1816.67	28.74	1883.33	28.74	1666.67	28.9513	560	--	--
29.3717	2683	29.3717	2239	29.3717	2855	29.8717	4800			29.3717	2672	29.3717	2740	29.3717	2205	29.3717	2371														336.52	-8.75485e-09			28.76	1783.33	28.76	1916.67	28.76	1666.67	28.9717	566	--	--
29.3922	2666	29.3922	2190	29.3922	2838	29.8922	4848			29.3922	2677	29.3922	2746	29.3922	2198	29.3922	2404														336.626	-8.73853e-09			28.78	1875	28.78	1941.67	28.78	1691.67	28.9922	583	--	--
29.4127	2661	29.4127	2191	29.4127	2803	29.9127	4903			29.4127	2666	29.4127	2727	29.4127	2187	29.4127	2416														336.732	-8.70965e-09			28.8	1741.67	28.8	1791.67	28.8	1583.33	29.0127	595	--	--
29.4332	2676	29.4332	2230	29.4332	2857	29.9332	4805			29.4332	2669	29.4332	2752	29.4332	2193	29.4332	2420														336.838	-8.68609e-09			28.82	1766.67	28.82	1900	28.82	1683.33	29.0332	606	--	--
29.4536	2664	29.4536	2234	29.4536	2828	29.9536	4840			29.4536	2656	29.4536	2737	29.4536	2225	29.4536	2391														336.944	-8.66839e-09			28.84	1766.67	28.84	1891.67	28.84	1683.33	29.0536	594	--	--
29.4741	2647	29.4741	2192	29.4741	2832	29.9741	4830			29.4741	2661	29.4741	2732	29.4741	2198	29.4741	2435														337.05	-8.64534e-09			28.86	1741.67	28.86	1875	28.86	1633.33	29.0741	599	--	--
29.4946	2688	29.4946	2203	29.4946	2793	29.9946	4855			29.4946	2673	29.4946	2745	29.4946	2184	29.4946	2424														337.156	-8.62599e-09			28.88	1758.33	28.88	1916.67	28.88	1700	29.0946	570	--	--
29.5151	2706	29.5151	2216	29.5151	2801	30.0151	4845			29.5151	2639	29.5151	2729	29.5151	2177	29.5151	2433														337.262	-8.5959e-09			28.9	1741.67	28.9	1866.67	28.9	1658.33	29.1151	566	--	--
29.5355	2645	29.5355	2220	29.5355	2837	30.0355	4837			29.5355	2696	29.5355	2725	29.5355	2201	29.5355	2469														337.368	-8.5782e-09			28.92	1791.67	28.92	1850	28.92	1633.33	29.1355	621	--	--
29.556	2675	29.556	2264	29.556	2809	30.056	4836			29.556	2663	29.556	2731	29.556	2220	29.556	2416														337.474	-8.54649e-09			28.94	1800	28.94	1858.33	28.94	1641.67	29.156	600	--	--
29.5765	2676	29.5765	2209	29.5765	2794	30.0765	4885			29.5765	2682	29.5765	2736	29.5765	2207	29.5765	2424														337.58	-8.52836e-09			28.96	1783.33	28.96	1841.67	28.96	1683.33	29.1765	641	--	--
29.597	2651	29.597	2228	29.597	2814	30.097	4879			29.597	2668	29.597	2764	29.597	2210	29.597	2395														337.686	-8.50851e-09			28.98	1766.67	28.98	1883.33	28.98	1766.67	29.197	662	--	--
29.6174	2657	29.6174	2198	29.6174	2816	30.1174	4920			29.6174	2663	29.6174	2691	29.6174	2190	29.6174	2431														337.792	-8.48702e-09			29	1741.67	29	1883.33	29	1558.33	29.2174	652	--	--
29.6379	2665	29.6379	2226	29.6379	2824	30.1379	4937			29.6379	2680	29.6379	2726	29.6379	2197	29.6379	2435														337.898	-8.47134e-09			29.02	1816.67	29.02	1816.67	29.02	1591.67	29.2379	621	--	--
29.6584	2673	29.6584	2227	29.6584	2851	30.1584	4867			29.6584	2684	29.6584	2744	29.6584	2191	29.6584	2433														338.004	-8.441e-09			29.04	1791.67	29.04	1775	29.04	1683.33	29.2584	591	--	--
29.6789	2667	29.6789	2204	29.6789	2820	30.1789	4904			29.6789	2682	29.6789	2738	29.6789	2219	29.6789	2460														338.11	-8.43178e-09			29.06	1850	29.06	1933.33	29.06	1625	29.2789	600	--	--
29.6993	2668	29.6993	2208	29.6993	2802	30.1993	5001			29.6993	2680	29.6993	2752	29.6993	2214	29.6993	2479														338.216	-8.39968e-09			29.08	1750	29.08	1850	29.08	1800	29.2993	590	--	--
29.7198	2674	29.7198	2205	29.7198	2824	30.2198	4990			29.7198	2687	29.7198	2744	29.7198	2201	29.7198	2455														338.322	-8.38744e-09			29.1	1841.67	29.1	1941.67	29.1	1666.67	29.3198	664	--	--
29.7403	2654	29.7403	2215	29.7403	2823	30.2403	4964			29.7403	2671	29.7403	2714	29.7403	2203	29.7403	2494														338.428	-8.36167e-09			29.12	1791.67	29.12	1816.67	29.12	1633.33	29.3403	588	--	--
29.7608	2663	29.7608	2230	29.7608	2798	30.2608	4913			29.7608	2650	29.7608	2728	29.7608	2181	29.7608	2478														338.534	-8.34163e-09			29.14	1991.67	29.14	1908.33	29.14	1708.33	29.3608	609	--	--
29.7812	2673	29.7812	2213	29.7812	2852	30.2812	4964			29.7812	2687	29.7812	2720	29.7812	2217	29.7812	2477														338.64	-8.32135e-09			29.16	1808.33	29.16	1875	29.16	1775	29.3812	598	--	--
29.8017	2673	29.8017	2205	29.8017	2850	30.3017	4945			29.8017	2645	29.8017	2731	29.8017	2204	29.8017	2444														338.746	-8.2995e-09			29.18	1733.33	29.18	1966.67	29.18	1691.67	29.4017	589	--	--
29.8222	2669	29.8222	2235	29.8222	2832	30.3222	4842			29.8222	2670	29.8222	2729	29.8222	2166	29.8222	2472														338.852	-8.29673e-09			29.2	1766.67	29.2	1858.33	29.2	1691.67	29.4222	591	--	--
29.8427	2649	29.8427	2202	29.8427	2798	30.3427	4902			29.8427	2649	29.8427	2742	29.8427	2188	29.8427	2405														338.958	-8.26853e-09			29.22	1833.33	29.22	1866.67	29.22	1558.33	29.4427	610	--	--
29.8631	2677	29.8631	2229	29.8631	2817	30.3631	4861			29.8631	2659	29.8631	2712	29.8631	2191	29.8631	2424														339.064	-8.25305e-09			29.24	1741.67	29.24	1891.67	29.24	1725	29.4631	614	--	--
29.8836	2659	29.8836	2218	29.8836	2843	30.3836	4840			29.8836	2671	29.8836	2702	29.8836	2213	29.8836	2387														339.17	-8.23263e-09			29.26	1716.67	29.26	1866.67	29.26	1741.67	29.4836	559	--	--
29.9041	2671	29.9041	2206	29.9041	2851	30.4041	4766			29.9041	2667	29.9041	2712	29.9041	2196	29.9041	2424														339.276	-8.22083e-09			29.28	1816.67	29.28	1883.33	29.28	1658.33	29.5041	587	--	--
29.9246	2659	29.9246	2216	29.9246	2895	30.4246	4829			29.9246	2696	29.9246	2713	29.9246	2216	29.9246	2436														339.382	-8.18585e-09			29.3	1775	29.3	1883.33	29.3	1750	29.5246	589	--	--
29.945	2656	29.945	2244	29.945	2837	30.445	4863			29.945	2668	29.945	2721	29.945	2226	29.945	2443														339.488	-8.17754e-09			29.32	1750	29.32	1891.67	29.32	1733.33	29.545	590	--	--
29.9655	2652	29.9655	2225	29.9655	2830	30.4655	4855			29.9655	2689	29.9655	2722	29.9655	2226	29.9655	2424														339.594	-8.1606e-09			29.34	1800	29.34	1908.33	29.34	1716.67	29.5655	613	--	--
29.986	2644	29.986	2201	29.986	2837	30.486	4789			29.986	2655	29.986	2735	29.986	2206	29.986	2430														339.7	-8.1447e-09			29.36	1808.33	29.36	1841.67	29.36	1733.33	29.586	620	--	--
30.0065	2662	30.0065	2221	30.0065	2848	30.5065	4815			30.0065	2682	30.0065	2747	30.0065	2168	30.0065	2405														339.806	-8.13066e-09			29.38	1683.33	29.38	1858.33	29.38	1608.33	29.6065	599	--	--
30.0269	2661	30.0269	2201	30.0269	2831	30.5269	4827			30.0269	2705	30.0269	2715	30.0269	2187	30.0269	2378														339.912	-8.11335e-09			29.4	1791.67	29.4	1941.67	29.4	1708.33	29.6269	567	--	--
30.0474	2692	30.0474	2231	30.0474	2845	30.5474	4858			30.0474	2670	30.0474	2741	30.0474	2194	30.0474	2398														340.018	-8.10216e-09			29.42	1733.33	29.42	1850	29.42	1750	29.6474	556	--	--
30.0679	2665	30.0679	2223	30.0679	2857	30.5679	4856			30.0679	2685	30.0679	2720	30.0679	2200	30.0679	2391														340.124	-8.07747e-09			29.44	1825	29.44	1900	29.44	1716.67	29.6679	583	--	--
30.0884	2664	30.0884	2209	30.0884	2841	30.5884	4871			30.0884	2681	30.0884	2733	30.0884	2211	30.0884	2456														340.23	-8.08124e-09			29.46	1708.33	29.46	1883.33	29.46	1766.67	29.6884	591	--	--
30.1088	2691	30.1088	2214	30.1088	2835	30.6088	4858			30.1088	2666	30.1088	2718	30.1088	2229	30.1088	2415														340.336	-8.05014e-09			29.48	1816.67	29.48	1891.67	29.48	1600	29.7088	632	--	--
30.1293	2658	30.1293	2224	30.1293	2855	30.6293	4833			30.1293	2694	30.1293	2728	30.1293	2156	30.1293	2370														340.442	-8.04804e-09			29.5	1741.67	29.5	1858.33	29.5	1816.67	29.7293	554	--	--
30.1498	2674	30.1498	2211	30.1498	2843	30.6498	4847			30.1498	2677	30.1498	2718	30.1498	2205	30.1498	2404														340.548	-8.02536e-09			29.52	1666.67	29.52	1866.67	29.52	1625	29.7498	588	--	--
30.1703	2676	30.1703	2246	30.1703	2848	30.6703	4802			30.1703	2669	30.1703	2733	30.1703	2198	30.1703	2406														340.654	-8.01801e-09			29.54	1750	29.54	1841.67	29.54	1600	29.7703	561	--	--
30.1907	2657	30.1907	2206	30.1907	2825	30.6907	4811			30.1907	2668	30.1907	2759	30.1907	2232	30.1907	2410														340.76	-7.99847e-09			29.56	1825	29.56	1858.33	29.56	1625	29.7907	584	--	--
30.2112	2686	30.2112	2233	30.2112	2842	30.7112	4836			30.2112	2658	30.2112	2711	30.2112	2221	30.2112	2382														340.866	-7.97915e-09			29.58	1750	29.58	1916.67	29.58	1708.33	29.8112	567	--	--
30.2317	2668	30.2317	2229	30.2317	2863	30.7317	4837			30.2317	2684	30.2317	2728	30.2317	2199	30.2317	2410														340.972	-7.97852e-09			29.6	1716.67	29.6	1900	29.6	1733.33	29.8317	578	--	--
30.2522	2677	30.2522	2213	30.2522	2855	30.7522	4830			30.2522	2662	30.2522	2724	30.2522	2218	30.2522	2397														341.078	-7.96194e-09			29.62	1808.33	29.62	1950	29.62	1600	29.8522	642	--	--
30.2726	2659	30.2726	2198	30.2726	2861	30.7726	4836			30.2726	2675	30.2726	2751	30.2726	2212	30.2726	2453														341.184	-7.95895e-09			29.64	1816.67	29.64	1891.67	29.64	1666.67	29.8726	608	--	--
30.2931	2662	30.2931	2208	30.2931	2852	30.7931	4852			30.2931	2662	30.2931	2735	30.2931	2193	30.2931	2408														341.29	-7.9385e-09			29.66	1883.33	29.66	1891.67	29.66	1666.67	29.8931	593	--	--
30.3136	2669	30.3136	2213	30.3136	2870	30.8136	4839			30.3136	2666	30.3136	2738	30.3136	2235	30.3136	2405														341.396	-7.93499e-09			29.68	1825	29.68	1883.33	29.68	1716.67	29.9136	606	--	--
30.3341	2680	30.3341	2236	30.3341	2859	30.8341	4875			30.3341	2664	30.3341	2736	30.3341	2212	30.3341	2389														341.502	-7.92049e-09			29.7	1741.67	29.7	1850	29.7	1583.33	29.9341	609	--	--
30.3545	2672	30.3545	2211	30.3545	2874	30.8545	4834			30.3545	2667	30.3545	2743	30.3545	2198	30.3545	2413														341.608	-7.90746e-09			29.72	1783.33	29.72	1950	29.72	1658.33	29.9545	562	--	--
30.375	2671	30.375	2221	30.375	2860	30.875	4892			30.375	2697	30.375	2709	30.375	2218	30.375	2486														341.714	-7.90014e-09			29.74	1833.33	29.74	1983.33	29.74	1708.33	29.975	570	--	--
30.3955	2666	30.3955	2226	30.3955	2832	30.8955	4851			30.3955	2679	30.3955	2736	30.3955	2199	30.3955	2411														341.82	-7.8861e-09			29.76	1850	29.76	1916.67	29.76	1741.67	29.9955	562	--	--
30.416	2667	30.416	2220	30.416	2864	30.916	4840			30.416	2660	30.416	2728	30.416	2172	30.416	2410														341.926	-7.89184e-09			29.78	1775	29.78	1933.33	29.78	1658.33	30.016	574	--	--
30.4364	2692	30.4364	2229	30.4364	2849	30.9364	4833			30.4364	2658	30.4364	2733	30.4364	2213	30.4364	2448														342.032	-7.86735e-09			29.8	1883.33	29.8	1950	29.8	1741.67	30.0364	612	--	--
30.4569	2666	30.4569	2221	30.4569	2828	30.9569	4881			30.4569	2688	30.4569	2727	30.4569	2217	30.4569	2415														342.138	-7.86455e-09			29.82	1875	29.82	1983.33	29.82	1700	30.0569	572	--	--
30.4774	2669	30.4774	2212	30.4774	2833	30.9774	4865			30.4774	2667	30.4774	2730	30.4774	2202	30.4774	2417														342.244	-7.8513e-09			29.84	1816.67	29.84	1891.67	29.84	1708.33	30.0774	556	--	--
30.4979	2674	30.4979	2215	30.4979	2876	30.9979	4851			30.4979	2659	30.4979	2739	30.4979	2199	30.4979	2400														342.35	-7.84681e-09			29.86	1883.33	29.86	1941.67	29.86	1683.33	30.0979	592	--	--
30.5183	2673	30.5183	2194	30.5183	2875	31.0183	4835			30.5183	2686	30.5183	2722	30.5183	2184	30.5183	2389														342.456	-7.83146e-09			29.88	1883.33	29.88	1833.33	29.88	1641.67	30.1183	601	--	--
30.5388	2668	30.5388	2185	30.5388	2862	31.0388	4908			30.5388	2697	30.5388	2718	30.5388	2221	30.5388	2396														342.562	-7.82826e-09			29.9	1733.33	29.9	1975	29.9	1633.33	30.1388	565	--	--
30.5593	2666	30.5593	2239	30.5593	2871	31.0593	4836			30.5593	2669	30.5593	2741	30.5593	2187	30.5593	2428														342.668	-7.81729e-09			29.92	1891.67	29.92	1966.67	29.92	1708.33	30.1593	581	--	--
30.5798	2651	30.5798	2240	30.5798	2853	31.0798	4839			30.5798	2675	30.5798	2756	30.5798	2181	30.5798	2389														342.774	-7.80536e-09			29.94	1808.33	29.94	1908.33	29.94	1758.33	30.1798	553	--	--
30.6002	2667	30.6002	2230	30.6002	2859	31.1002	4861			30.6002	2658	30.6002	2737	30.6002	2209	30.6002	2434														342.88	-7.80509e-09			29.96	1716.67	29.96	1816.67	29.96	1691.67	30.2002	579	--	--
30.6207	2673	30.6207	2199	30.6207	2859	31.1207	4838			30.6207	2673	30.6207	2716	30.6207	2212	30.6207	2450														342.986	-7.78671e-09			29.98	1758.33	29.98	1916.67	29.98	1683.33	30.2207	557	--	--
30.6412	2674	30.6412	2199	30.6412	2846	31.1412	4869			30.6412	2686	30.6412	2763	30.6412	2216	30.6412	2430														343.092	-7.79032e-09			30	1891.67	30	1966.67	30	1733.33	30.2412	594	--	--
30.6617	2660	30.6617	2230	30.6617	2866	31.1617	4852			30.6617	2656	30.6617	2744	30.6617	2194	30.6617	2396														343.198	-7.763e-09			30.02	1725	30.02	1950	30.02	1683.33	30.2617	612	--	--
30.6821	2661	30.6821	2199	30.6821	2835	31.1821	4854			30.6821	2674	30.6821	2735	30.6821	2202	30.6821	2422														343.304	-7.75955e-09			30.04	1775	30.04	1933.33	30.04	1700	30.2821	570	--	--
30.7026	2652	30.7026	2239	30.7026	2864	31.2026	4877			30.7026	2686	30.7026	2709	30.7026	2211	30.7026	2425														343.41	-7.74704e-09			30.06	1816.67	30.06	1858.33	30.06	1708.33	30.3026	531	--	--
30.7231	2646	30.7231	2220	30.7231	2818	31.2231	4833			30.7231	2668	30.7231	2731	30.7231	2197	30.7231	2415														343.516	-7.74304e-09			30.08	1816.67	30.08	1916.67	30.08	1775	30.3231	573	--	--
30.7436	2691	30.7436	2210	30.7436	2848	31.2436	4850			30.7436	2669	30.7436	2729	30.7436	2225	30.7436	2416														343.622	-7.73889e-09			30.1	1766.67	30.1	1883.33	30.1	1666.67	30.3436	554	--	--
30.764	2661	30.764	2218	30.764	2855	31.264	4791			30.764	2676	30.764	2708	30.764	2199	30.764	2424														343.728	-7.71899e-09			30.12	1791.67	30.12	1858.33	30.12	1783.33	30.364	577	--	--
30.7845	2654	30.7845	2207	30.7845	2825	31.2845	4801			30.7845	2670	30.7845	2733	30.7845	2168	30.7845	2439														343.834	-7.7239e-09			30.14	1758.33	30.14	1933.33	30.14	1658.33	30.3845	562	--	--
30.805	2661	30.805	2225	30.805	2821	31.305	4897			30.805	2683	30.805	2717	30.805	2213	30.805	2436														343.94	-7.70589e-09			30.16	1833.33	30.16	1833.33	30.16	1683.33	30.405	604	--	--
30.8255	2664	30.8255	2235	30.8255	2801	31.3255	4878			30.8255	2667	30.8255	2714	30.8255	2222	30.8255	2402														344.046	-7.71209e-09			30.18	1791.67	30.18	1900	30.18	1625	30.4255	577	--	--
30.8459	2650	30.8459	2225	30.8459	2805	31.3459	4882			30.8459	2665	30.8459	2759	30.8459	2203	30.8459	2408														344.152	-7.69598e-09			30.2	1825	30.2	1916.67	30.2	1733.33	30.4459	578	--	--
30.8664	2680	30.8664	2253	30.8664	2823	31.3664	4871			30.8664	2699	30.8664	2725	30.8664	2179	30.8664	2421														344.258	-7.69116e-09			30.22	1750	30.22	1925	30.22	1675	30.4664	556	--	--
30.8869	2676	30.8869	2234	30.8869	2812	31.3869	4913			30.8869	2681	30.8869	2738	30.8869	2219	30.8869	2422														344.364	-7.67492e-09			30.24	1883.33	30.24	1883.33	30.24	1633.33	30.4869	550	--	--
30.9074	2630	30.9074	2236	30.9074	2844	31.4074	4898			30.9074	2659	30.9074	2728	30.9074	2215	30.9074	2455														344.47	-7.6766e-09			30.26	1791.67	30.26	1925	30.26	1725	30.5074	561	--	--
30.9278	2653	30.9278	2211	30.9278	2837	31.4278	4856			30.9278	2692	30.9278	2719	30.9278	2188	30.9278	2374														344.576	-7.66775e-09			30.28	1825	30.28	1983.33	30.28	1583.33	30.5278	625	--	--
30.9483	2671	30.9483	2209	30.9483	2836	31.4483	4888			30.9483	2665	30.9483	2734	30.9483	2191	30.9483	2416														344.682	-7.66027e-09			30.3	1850	30.3	1891.67	30.3	1566.67	30.5483	571	--	--
30.9688	2663	30.9688	2200	30.9688	2848	31.4688	4822			30.9688	2689	30.9688	2718	30.9688	2191	30.9688	2403														344.788	-7.6571e-09			30.32	1841.67	30.32	1875	30.32	1633.33	30.5688	574	--	--
30.9893	2654	30.9893	2254	30.9893	2830	31.4893	4897			30.9893	2686	30.9893	2716	30.9893	2188	30.9893	2444														344.894	-7.64507e-09			30.34	1783.33	30.34	1883.33	30.34	1741.67	30.5893	594	--	--
31.0097	2668	31.0097	2208	31.0097	2806	31.5097	4911			31.0097	2698	31.0097	2747	31.0097	2210	31.0097	2403														345	-7.65435e-09			30.36	1775	30.36	1825	30.36	1666.67	30.6097	571	--	--
31.0302	2669	31.0302	2228	31.0302	2832	31.5302	4897			31.0302	2654	31.0302	2742	31.0302	2181	31.0302	2408														345.106	-7.63954e-09			30.38	1725	30.38	1908.33	30.38	1708.33	30.6302	565	--	--
31.0507	2668	31.0507	2218	31.0507	2845	31.5507	4915			31.0507	2679	31.0507	2737	31.0507	2217	31.0507	2415														345.212	-7.63951e-09			30.4	1825	30.4	1866.67	30.4	1666.67	30.6507	597	--	--
31.0712	2697	31.0712	2208	31.0712	2798	31.5712	4928			31.0712	2678	31.0712	2722	31.0712	2210	31.0712	2439														345.318	-7.6259e-09			30.42	1825	30.42	1950	30.42	1725	30.6712	579	--	--
31.0916	2670	31.0916	2201	31.0916	2825	31.5916	4965			31.0916	2672	31.0916	2761	31.0916	2202	31.0916	2405														345.424	-7.63594e-09			30.44	1833.33	30.44	1883.33	30.44	1741.67	30.6916	530	--	--
31.1121	2656	31.1121	2204	31.1121	2835	31.6121	4979			31.1121	2669	31.1121	2717	31.1121	2185	31.1121	2398														345.53	-7.62477e-09			30.46	1866.67	30.46	1916.67	30.46	1741.67	30.7121	562	--	--
31.1326	2673	31.1326	2201	31.1326	2805	31.6326	4965			31.1326	2688	31.1326	2730	31.1326	2213	31.1326	2436														345.636	-7.61376e-09			30.48	1808.33	30.48	2008.33	30.48	1583.33	30.7326	592	--	--
31.1531	2660	31.1531	2194	31.1531	2835	31.6531	4954			31.1531	2678	31.1531	2731	31.1531	2206	31.1531	2444														345.742	-7.63169e-09			30.5	1750	30.5	1925	30.5	1683.33	30.7531	610	--	--
31.1735	2659	31.1735	2229	31.1735	2835	31.6735	4994			31.1735	2686	31.1735	2723	31.1735	2169	31.1735	2423														345.848	-7.61635e-09			30.52	1733.33	30.52	1816.67	30.52	1666.67	30.7735	575	--	--
31.194	2672	31.194	2206	31.194	2810	31.694	4905			31.194	2681	31.194	2747	31.194	2193	31.194	2381														345.954	-7.62328e-09			30.54	1791.67	30.54	1916.67	30.54	1600	30.794	603	--	--
31.2145	2675	31.2145	2242	31.2145	2826	31.7145	4874			31.2145	2701	31.2145	2735	31.2145	2158	31.2145	2451														346.06	-7.6169e-09			30.56	1733.33	30.56	1925	30.56	1658.33	30.8145	554	--	--
31.235	2659	31.235	2238	31.235	2851	31.735	4921			31.235	2699	31.235	2733	31.235	2194	31.235	2401														346.166	-7.62269e-09			30.58	1775	30.58	1858.33	30.58	1675	30.835	562	--	--
31.2554	2673	31.2554	2216	31.2554	2844	31.7554	4845			31.2554	2683	31.2554	2735	31.2554	2182	31.2554	2414														346.272	-7.62291e-09			30.6	1775	30.6	1908.33	30.6	1758.33	30.8554	567	--	--
31.2759	2681	31.2759	2226	31.2759	2820	31.7759	4860			31.2759	2684	31.2759	2739	31.2759	2212	31.2759	2402														346.378	-7.63411e-09			30.62	1733.33	30.62	1900	30.62	1666.67	30.8759	552	--	--
31.2964	2691	31.2964	2215	31.2964	2796	31.7964	4829			31.2964	2677	31.2964	2734	31.2964	2219	31.2964	2417														346.484	-7.63027e-09			30.64	1716.67	30.64	1891.67	30.64	1725	30.8964	556	--	--
31.3169	2683	31.3169	2212	31.3169	2861	31.8169	4894			31.3169	2659	31.3169	2734	31.3169	2210	31.3169	2373														346.59	-7.63149e-09			30.66	1783.33	30.66	1858.33	30.66	1600	30.9169	558	--	--
31.3373	2654	31.3373	2225	31.3373	2827	31.8373	4889			31.3373	2660	31.3373	2740	31.3373	2208	31.3373	2396														346.696	-7.63778e-09			30.68	1758.33	30.68	1916.67	30.68	1750	30.9373	581	--	--
31.3578	2669	31.3578	2203	31.3578	2860	31.8578	4895			31.3578	2713	31.3578	2720	31.3578	2202	31.3578	2396														346.802	-7.63274e-09			30.7	1666.67	30.7	1883.33	30.7	1800	30.9578	572	--	--
31.3783	2662	31.3783	2220	31.3783	2806	31.8783	4838			31.3783	2687	31.3783	2767	31.3783	2182	31.3783	2431														346.908	-7.64315e-09			30.72	1775	30.72	1941.67	30.72	1683.33	30.9783	593	--	--
31.3988	2678	31.3988	2226	31.3988	2826	31.8988	4826			31.3988	2693	31.3988	2714	31.3988	2162	31.3988	2428														347.014	-7.63289e-09			30.74	1683.33	30.74	1975	30.74	1708.33	30.9988	619	--	--
31.4192	2651	31.4192	2242	31.4192	2811	31.9192	4838			31.4192	2696	31.4192	2736	31.4192	2198	31.4192	2408														347.12	-7.6556e-09			30.76	1775	30.76	1900	30.76	1683.33	31.0192	574	--	--
31.4397	2690	31.4397	2196	31.4397	2812	31.9397	4897			31.4397	2664	31.4397	2720	31.4397	2210	31.4397	2434														347.226	-7.64608e-09			30.78	1766.67	30.78	1933.33	30.78	1708.33	31.0397	587	--	--
31.4602	2679	31.4602	2217	31.4602	2818	31.9602	4900			31.4602	2654	31.4602	2736	31.4602	2188	31.4602	2388														347.332	-7.65233e-09			30.8	1800	30.8	1958.33	30.8	1683.33	31.0602	571	--	--
31.4807	2684	31.4807	2218	31.4807	2853	31.9807	4893			31.4807	2679	31.4807	2776	31.4807	2178	31.4807	2447														347.438	-7.66167e-09			30.82	1750	30.82	1883.33	30.82	1708.33	31.0807	585	--	--
31.5011	2682	31.5011	2217	31.5011	2869	32.0011	4869			31.5011	2685	31.5011	2739	31.5011	2200	31.5011	2458														347.544	-7.65773e-09			30.84	1708.33	30.84	1916.67	30.84	1700	31.1011	522	--	--
31.5216	2664	31.5216	2222	31.5216	2847	32.0216	4885			31.5216	2680	31.5216	2743	31.5216	2186	31.5216	2461														347.65	-7.67474e-09			30.86	1850	30.86	1841.67	30.86	1658.33	31.1216	613	--	--
31.5421	2700	31.5421	2243	31.5421	2848	32.0421	4956			31.5421	2692	31.5421	2732	31.5421	2198	31.5421	2441														347.756	-7.6635e-09			30.88	1766.67	30.88	1975	30.88	1700	31.1421	565	--	--
31.5626	2685	31.5626	2242	31.5626	2833	32.0626	4841			31.5626	2689	31.5626	2731	31.5626	2217	31.5626	2439														347.862	-7.68923e-09			30.9	1725	30.9	1941.67	30.9	1691.67	31.1626	578	--	--
31.583	2695	31.583	2202	31.583	2845	32.083	4890			31.583	2679	31.583	2747	31.583	2197	31.583	2420														347.968	-7.68026e-09			30.92	1750	30.92	1900	30.92	1716.67	31.183	591	--	--
31.6035	2665	31.6035	2218	31.6035	2843	32.1035	4830			31.6035	2677	31.6035	2741	31.6035	2207	31.6035	2444														348.074	-7.69292e-09			30.94	1858.33	30.94	1875	30.94	1700	31.2035	576	--	--
31.624	2669	31.624	2225	31.624	2826	32.124	4874			31.624	2669	31.624	2733	31.624	2213	31.624	2427														348.18	-7.69661e-09			30.96	1741.67	30.96	1891.67	30.96	1583.33	31.224	605	--	--
31.6445	2696	31.6445	2238	31.6445	2843	32.1445	4863			31.6445	2658	31.6445	2733	31.6445	2187	31.6445	2435														348.286	-7.69943e-09			30.98	1733.33	30.98	1908.33	30.98	1550	31.2445	584	--	--
31.6649	2675	31.6649	2241	31.6649	2835	32.1649	4858			31.6649	2644	31.6649	2757	31.6649	2220	31.6649	2419														348.392	-7.71585e-09			31	1750	31	1908.33	31	1691.67	31.2649	551	--	--
31.6854	2686	31.6854	2246	31.6854	2838	32.1854	4891			31.6854	2697	31.6854	2735	31.6854	2211	31.6854	2408														348.498	-7.71108e-09			31.02	1791.67	31.02	1891.67	31.02	1600	31.2854	613	--	--
31.7059	2679	31.7059	2257	31.7059	2837	32.2059	4858			31.7059	2675	31.7059	2727	31.7059	2222	31.7059	2359														348.604	-7.73013e-09			31.04	1825	31.04	1950	31.04	1583.33	31.3059	561	--	--
31.7264	2672	31.7264	2239	31.7264	2856	32.2264	4860			31.7264	2676	31.7264	2750	31.7264	2214	31.7264	2434														348.71	-7.7218e-09			31.06	1758.33	31.06	1808.33	31.06	1550	31.3264	607	--	--
31.7468	2670	31.7468	2242	31.7468	2841	32.2468	4911			31.7468	2665	31.7468	2740	31.7468	2213	31.7468	2485														348.816	-7.7356e-09			31.08	1775	31.08	1925	31.08	1691.67	31.3468	575	--	--
31.7673	2705	31.7673	2232	31.7673	2873	32.2673	4883			31.7673	2686	31.7673	2734	31.7673	2197	31.7673	2487														348.922	-7.7309e-09			31.1	1758.33	31.1	1891.67	31.1	1633.33	31.3673	589	--	--
31.7878	2680	31.7878	2205	31.7878	2851	32.2878	4854			31.7878	2679	31.7878	2757	31.7878	2184	31.7878	2389														349.028	-7.75509e-09			31.12	1741.67	31.12	1983.33	31.12	1741.67	31.3878	630	--	--
31.8083	2655	31.8083	2227	31.8083	2846	32.3083	4832			31.8083	2682	31.8083	2733	31.8083	2214	31.8083	2452														349.134	-7.75305e-09			31.14	1825	31.14	1933.33	31.14	1650	31.4083	614	--	--
31.8287	2684	31.8287	2238	31.8287	2847	32.3287	4895			31.8287	2655	31.8287	2756	31.8287	2225	31.8287	2445														349.24	-7.76773e-09			31.16	1783.33	31.16	1916.67	31.16	1566.67	31.4287	598	--	--
31.8492	2699	31.8492	2240	31.8492	2811	32.3492	4894			31.8492	2699	31.8492	2747	31.8492	2168	31.8492	2415														349.346	-7.77316e-09			31.18	1766.67	31.18	1900	31.18	1733.33	31.4492	570	--	--
31.8697	2692	31.8697	2238	31.8697	2820	32.3697	4846			31.8697	2698	31.8697	2751	31.8697	2200	31.8697	2417														349.452	-7.77854e-09			31.2	1800	31.2	1800	31.2	1566.67	31.4697	592	--	--
31.8902	2660	31.8902	2230	31.8902	2851	32.3902	4866			31.8902	2685	31.8902	2736	31.8902	2218	31.8902	2477														349.558	-7.79031e-09			31.22	1775	31.22	1900	31.22	1666.67	31.4902	574	--	--
31.9106	2716	31.9106	2244	31.9106	2843	32.4106	4908			31.9106	2663	31.9106	2742	31.9106	2211	31.9106	2461														349.664	-7.79325e-09			31.24	1808.33	31.24	1950	31.24	1591.67	31.5106	639	--	--
31.9311	2660	31.9311	2251	31.9311	2831	32.4311	4864			31.9311	2706	31.9311	2746	31.9311	2209	31.9311	2501														349.77	-7.81049e-09			31.26	1783.33	31.26	1941.67	31.26	1566.67	31.5311	614	--	--
31.9516	2671	31.9516	2251	31.9516	2828	32.4516	4971			31.9516	2705	31.9516	2741	31.9516	2177	31.9516	2463														349.876	-7.80561e-09			31.28	1741.67	31.28	2050	31.28	1575	31.5516	537	--	--
31.9721	2684	31.9721	2237	31.9721	2823	32.4721	4915			31.9721	2676	31.9721	2720	31.9721	2209	31.972	2435														349.982	-7.81605e-09			31.3	1775	31.3	1800	31.3	1633.33	31.5721	610	--	--
31.9925	2680	31.9925	2217	31.9925	2833	32.4925	4881			31.9925	2693	31.9925	2764	31.9925	2209	31.9925	2425														350.088	-7.81852e-09			31.32	1716.67	31.32	1875	31.32	1783.33	31.5925	559	--	--
32.013	2668	32.013	2250	32.013	2853	32.513	4895			32.013	2675	32.013	2735	32.013	2217	32.013	2455														350.194	-7.83394e-09			31.34	1708.33	31.34	1841.67	31.34	1641.67	31.613	576	--	--
32.0335	2661	32.0335	2247	32.0335	2827	32.5335	4928			32.0335	2698	32.0335	2756	32.0335	2251	32.0335	2493														350.3	-7.8412e-09			31.36	1808.33	31.36	1841.67	31.36	1783.33	31.6335	623	--	--
32.054	2716	32.054	2274	32.054	2854	32.554	4928			32.054	2674	32.054	2750	32.054	2221	32.054	2461														350.406	-7.8437e-09			31.38	1758.33	31.38	1850	31.38	1658.33	31.654	591	--	--
32.0744	2693	32.0744	2246	32.0744	2846	32.5744	4943			32.0744	2708	32.0744	2754	32.0744	2229	32.0744	2475														350.512	-7.85854e-09			31.4	1808.33	31.4	1858.33	31.4	1575	31.6744	598	--	--
32.0949	2665	32.0949	2218	32.0949	2842	32.5949	4888			32.0949	2681	32.0949	2749	32.0949	2186	32.0949	2438														350.618	-7.85976e-09			31.42	1741.67	31.42	1875	31.42	1550	31.6949	624	--	--
32.1154	2667	32.1154	2247	32.1154	2832	32.6154	4894			32.1154	2688	32.1154	2734	32.1154	2196	32.1154	2477														350.724	-7.87618e-09			31.44	1791.67	31.44	1875	31.44	1633.33	31.7154	591	--	--
32.1359	2690	32.1359	2258	32.1359	2848	32.6359	4926			32.1359	2694	32.1359	2760	32.1359	2208	32.1359	2522														350.83	-7.87385e-09			31.46	1766.67	31.46	1833.33	31.46	1650	31.7359	579	--	--
32.1563	2666	32.1563	2224	32.1563	2828	32.6563	4986			32.1563	2696	32.1563	2749	32.1563	2243	32.1563	2555														350.936	-7.88726e-09			31.48	1750	31.48	1950	31.48	1816.67	31.7563	571	--	--
32.1768	2682	32.1768	2277	32.1768	2877	32.6768	4968			32.1768	2695	32.1768	2739	32.1768	2227	32.1768	2506														351.042	-7.89366e-09			31.5	1808.33	31.5	1841.67	31.5	1691.67	31.7768	591	--	--
32.1973	2702	32.1973	2258	32.1973	2854	32.6973	4994			32.1973	2684	32.1973	2734	32.1973	2228	32.1973	2550														351.148	-7.90834e-09			31.52	1783.33	31.52	1933.33	31.52	1608.33	31.7973	593	--	--
32.2178	2688	32.2178	2241	32.2178	2842	32.7178	4940			32.2178	2684	32.2178	2780	32.2178	2205	32.2178	2561														351.254	-7.91338e-09			31.54	1858.33	31.54	1900	31.54	1625	31.8178	582	--	--
32.2382	2702	32.2382	2254	32.2382	2855	32.7382	4968			32.2382	2681	32.2382	2763	32.2382	2218	32.2382	2521														351.36	-7.91704e-09			31.56	1766.67	31.56	1866.67	31.56	1616.67	31.8382	584	--	--
32.2587	2719	32.2587	2296	32.2587	2866	32.7587	5011			32.2587	2665	32.2587	2777	32.2587	2236	32.2587	2551														351.466	-7.92965e-09			31.58	1716.67	31.58	1908.33	31.58	1641.67	31.8587	561	--	--
32.2792	2710	32.2792	2303	32.2792	2864	32.7792	4947			32.2792	2711	32.2792	2762	32.2792	2240	32.2792	2543														351.572	-7.94207e-09			31.6	1716.67	31.6	1958.33	31.6	1700	31.8792	545	--	--
32.2997	2709	32.2997	2319	32.2997	2872	32.7997	4929			32.2997	2687	32.2997	2750	32.2997	2228	32.2997	2558														351.678	-7.95474e-09			31.62	1708.33	31.62	1916.67	31.62	1658.33	31.8997	578	--	--
32.3201	2713	32.3201	2344	32.3201	2815	32.8201	4973			32.3201	2711	32.3201	2786	32.3201	2248	32.3201	2569														351.784	-7.95526e-09			31.64	1700	31.64	1941.67	31.64	1608.33	31.9201	619	--	--
32.3406	2714	32.3406	2325	32.3406	2865	32.8406	4978			32.3406	2673	32.3406	2762	32.3406	2259	32.3406	2526														351.89	-7.97521e-09			31.66	1816.67	31.66	1883.33	31.66	1575	31.9406	584	--	--
32.3611	2750	32.3611	2364	32.3611	2864	32.8611	5007			32.3611	2683	32.3611	2791	32.3611	2228	32.3611	2532														351.996	-7.97653e-09			31.68	1750	31.68	1908.33	31.68	1608.33	31.9611	631	--	--
32.3816	2778	32.3816	2403	32.3816	2888	32.8816	4993			32.3816	2685	32.3816	2778	32.3816	2239	32.3815	2543														352.102	-7.9978e-09			31.7	1775	31.7	1950	31.7	1491.67	31.9816	648	--	--
32.402	2750	32.402	2406	32.402	2867	32.902	4955			32.402	2682	32.402	2777	32.402	2256	32.402	2508														352.208	-8.01254e-09			31.72	1791.67	31.72	1808.33	31.72	1683.33	32.002	632	--	--
32.4225	2785	32.4225	2486	32.4225	2871	32.9225	5011			32.4225	2704	32.4225	2820	32.4225	2236	32.4225	2565														352.314	-8.02249e-09			31.74	1791.67	31.74	1858.33	31.74	1650	32.0225	670	--	--
32.443	2805	32.443	2534	32.443	2837	32.943	4935			32.443	2684	32.443	2766	32.443	2287	32.443	2559														352.42	-8.03965e-09			31.76	1725	31.76	1900	31.76	1625	32.043	605	--	--
32.4635	2822	32.4635	2627	32.4635	2860	32.9635	4982			32.4635	2713	32.4635	2792	32.4635	2249	32.4635	2566														352.526	-8.04987e-09			31.78	1750	31.78	1891.67	31.78	1650	32.0635	681	--	--
32.4839	2891	32.4839	2778	32.4839	2858	32.9839	4932			32.4839	2692	32.4839	2789	32.4839	2297	32.4839	2551														352.632	-8.07157e-09			31.8	1758.33	31.8	1825	31.8	1625	32.0839	653	--	--
32.5044	2983	32.5044	2952	32.5044	2882	33.0044	4937			32.5044	2710	32.5044	2798	32.5044	2284	32.5044	2554														352.738	-8.07782e-09			31.82	1783.33	31.82	1800	31.82	1675	32.1044	667	--	--
32.5249	3047	32.5249	3128	32.5249	2880	33.0249	4957			32.5249	2728	32.5249	2786	32.5249	2319	32.5249	2519														352.844	-8.10295e-09			31.84	1825	31.84	1916.67	31.84	1758.33	32.1249	689	--	--
32.5454	3193	32.5454	3106	32.5454	2876	33.0454	4934			32.5454	2672	32.5454	2804	32.5454	2291	32.5453	2507														352.95	-8.11187e-09			31.86	1816.67	31.86	1933.33	31.86	1658.33	32.1454	700	--	--
32.5658	3333	32.5658	3236	32.5658	2908	33.0658	4988			32.5658	2725	32.5658	2842	32.5658	2307	32.5658	2604														353.056	-8.13906e-09			31.88	1783.33	31.88	1833.33	31.88	1675	32.1658	679	--	--
32.5863	3491	32.5863	3135	32.5863	2868	33.0863	4960			32.5863	2693	32.5863	2824	32.5863	2257	32.5863	2544														353.162	-8.15132e-09			31.9	1775	31.9	1933.33	31.9	1791.67	32.1863	690	--	--
32.6068	3661	32.6068	2978	32.6068	2850	33.1068	4972			32.6068	2734	32.6068	2819	32.6068	2231	32.6068	2541														353.268	-8.17198e-09			31.92	1825	31.92	1908.33	31.92	1708.33	32.2068	767	--	--
32.6273	3821	32.6273	2887	32.6273	2846	33.1273	4961			32.6273	2699	32.6273	2831	32.6273	2253	32.6272	2518														353.374	-8.19625e-09			31.94	1858.33	31.94	1866.67	31.94	1708.33	32.2273	761	--	--
32.6477	4016	32.6477	2820	32.6477	2875	33.1477	4952			32.6477	2708	32.6477	2764	32.6477	2288	32.6477	2548														353.48	-8.2127e-09			31.96	1816.67	31.96	1975	31.96	1800	32.2477	816	--	--
32.6682	4087	32.6682	2615	32.6682	2867	33.1682	4971			32.6682	2701	32.6682	2788	32.6682	2255	32.6682	2560														353.586	-8.24133e-09			31.98	1800	31.98	1900	31.98	1608.33	32.2682	887	--	--
32.6887	4165	32.6887	2495	32.6887	2880	33.1887	4985			32.6887	2694	32.6887	2792	32.6887	2280	32.6887	2567														353.692	-8.24939e-09			32	1841.67	32	1908.33	32	1750	32.2887	847	--	--
32.7092	4135	32.7092	2395	32.7092	2860	33.2092	4941			32.7092	2717	32.7092	2794	32.7092	2271	32.7092	2548														353.798	-8.2854e-09			32.02	1741.67	32.02	1933.33	32.02	1591.67	32.3092	919	--	--
32.7296	3982	32.7296	2354	32.7296	2878	33.2296	4990			32.7296	2706	32.7296	2783	32.7296	2236	32.7296	2531														353.904	-8.28623e-09			32.04	1933.33	32.04	1933.33	32.04	1650	32.3296	983	--	--
32.7501	3687	32.7501	2306	32.7501	2871	33.2501	4988			32.7501	2680	32.7501	2780	32.7501	2240	32.7501	2559														354.01	-8.32764e-09			32.06	1791.67	32.06	1916.67	32.06	1641.67	32.3501	1068	--	--
32.7706	3491	32.7706	2291	32.7706	2843	33.2706	4999			32.7706	2697	32.7706	2757	32.7706	2250	32.7706	2567														354.116	-8.34352e-09			32.08	1808.33	32.08	1908.33	32.08	1675	32.3706	1146	--	--
32.7911	3349	32.7911	2256	32.7911	2846	33.2911	5056			32.7911	2708	32.7911	2773	32.7911	2270	32.791	2558														354.222	-8.36107e-09			32.1	1825	32.1	1875	32.1	1741.67	32.3911	1192	--	--
32.8115	3123	32.8115	2282	32.8115	2879	33.3115	5015			32.8115	2693	32.8115	2781	32.8115	2237	32.8115	2559														354.328	-8.38796e-09			32.12	1825	32.12	1950	32.12	1608.33	32.4115	1101	--	--
32.832	3000	32.832	2237	32.832	2879	33.332	4972			32.832	2694	32.832	2752	32.832	2209	32.832	2544														354.434	-8.39583e-09			32.14	1850	32.14	1941.67	32.14	1733.33	32.432	1200	--	--
32.8525	2892	32.8525	2234	32.8525	2854	33.3525	4991			32.8525	2703	32.8525	2760	32.8525	2248	32.8525	2556														354.54	-8.42745e-09			32.16	1816.67	32.16	1925	32.16	1633.33	32.4525	1186	--	--
32.873	2837	32.873	2258	32.873	2862	33.373	5002			32.873	2683	32.873	2773	32.873	2221	32.873	2576														354.646	-8.44583e-09			32.18	1791.67	32.18	1925	32.18	1808.33	32.473	1190	--	--
32.8934	2771	32.8934	2271	32.8934	2853	33.3934	4980			32.8934	2699	32.8934	2753	32.8934	2234	32.8934	2589														354.752	-8.47567e-09			32.2	1700	32.2	1858.33	32.2	1808.33	32.4934	1200	--	--
32.9139	2760	32.9139	2253	32.9139	2872	33.4139	4983			32.9139	2731	32.9139	2742	32.9139	2237	32.9139	2596														354.858	-8.4859e-09			32.22	1800	32.22	1833.33	32.22	1641.67	32.5139	1164	--	--
32.9344	2702	32.9344	2269	32.9344	2873	33.4344	5013			32.9344	2695	32.9344	2761	32.9344	2243	32.9344	2576														354.964	-8.51834e-09			32.24	1758.33	32.24	2016.67	32.24	1775	32.5344	1108	--	--
32.9549	2728	32.9549	2237	32.9549	2895	33.4549	4988			32.9549	2663	32.9549	2751	32.9549	2262	32.9549	2523														355.07	-8.52848e-09			32.26	1758.33	32.26	1958.33	32.26	1691.67	32.5549	1046	--	--
32.9753	2733	32.9753	2221	32.9753	2872	33.4753	4965			32.9753	2707	32.9753	2732	32.9753	2254	32.9753	2616														355.176	-8.5517e-09			32.28	1791.67	32.28	1958.33	32.28	1991.67	32.5753	946	--	--
32.9958	2705	32.9958	2231	32.9958	2885	33.4958	4987			32.9958	2696	32.9958	2736	32.9958	2230	32.9958	2549														355.282	-8.57365e-09			32.3	1825	32.3	1916.67	32.3	1800	32.5958	895	--	--
33.0163	2713	33.0163	2247	33.0163	2874	33.5163	4983			33.0163	2686	33.0163	2759	33.0163	2209	33.0163	2579														355.388	-8.59623e-09			32.32	1850	32.32	2108.33	32.32	1858.33	32.6163	867	--	--
33.0368	2692	33.0368	2230	33.0368	2892	33.5368	5057			33.0368	2732	33.0368	2755	33.0368	2222	33.0367	2580														355.494	-8.6252e-09			32.34	1866.67	32.34	1975	32.34	1808.33	32.6368	779	--	--
33.0572	2686	33.0572	2238	33.0572	2896	33.5572	5013			33.0572	2674	33.0572	2767	33.0572	2225	33.0572	2514														355.6	-8.64427e-09			32.36	1850	32.36	2100	32.36	1916.67	32.6572	736	--	--
33.0777	2686	33.0777	2230	33.0777	2888	33.5777	4986			33.0777	2700	33.0777	2756	33.0777	2228	33.0777	2518														355.706	-8.6693e-09			32.38	1800	32.38	2208.33	32.38	2058.33	32.6777	785	--	--
33.0982	2699	33.0982	2256	33.0982	2892	33.5982	5004			33.0982	2705	33.0982	2766	33.0982	2223	33.0982	2524														355.812	-8.68432e-09			32.4	1950	32.4	2258.33	32.4	1908.33	32.6982	730	--	--
33.1187	2712	33.1187	2241	33.1187	2935	33.6187	4967			33.1187	2695	33.1187	2754	33.1187	2220	33.1187	2529														355.918	-8.71542e-09			32.42	1891.67	32.42	2100	32.42	2016.67	32.7186	672	--	--
33.1391	2693	33.1391	2271	33.1391	2915	33.6391	4955			33.1391	2675	33.1391	2758	33.1391	2227	33.1391	2532														356.024	-8.72839e-09			32.44	1816.67	32.44	2133.33	32.44	1825	32.7391	664	--	--
33.1596	2706	33.1596	2231	33.1596	2861	33.6596	5000			33.1596	2690	33.1596	2722	33.1596	2199	33.1596	2533														356.13	-8.75482e-09			32.46	1858.33	32.46	2283.33	32.46	2266.67	32.7596	622	--	--
33.1801	2687	33.1801	2236	33.1801	2853	33.6801	4963			33.1801	2699	33.1801	2762	33.1801	2199	33.1801	2467														356.236	-8.77833e-09			32.48	1900	32.48	2083.33	32.48	2008.33	32.7801	610	--	--
33.2006	2725	33.2006	2255	33.2006	2964	33.7006	4934			33.2006	2689	33.2006	2741	33.2006	2222	33.2005	2504														356.342	-8.79169e-09			32.5	1908.33	32.5	2333.33	32.5	1933.33	32.8006	610	--	--
33.221	2662	33.221	2247	33.221	2912	33.721	4931			33.221	2676	33.221	2740	33.221	2216	33.221	2471														356.448	-8.82045e-09			32.52	1966.67	32.52	2150	32.52	2033.33	32.821	625	--	--
33.2415	2688	33.2415	2226	33.2415	2897	33.7415	4986			33.2415	2693	33.2415	2753	33.2415	2246	33.2415	2503														356.554	-8.82798e-09			32.54	1950	32.54	2183.33	32.54	2200	32.8415	615	--	--
33.262	2688	33.262	2242	33.262	2894	33.762	4997			33.262	2695	33.262	2735	33.262	2240	33.262	2500														356.66	-8.86024e-09			32.56	2008.33	32.56	2325	32.56	2308.33	32.862	589	--	--
33.2824	2678	33.2824	2226	33.2824	2896	33.7824	4924			33.2824	2704	33.2824	2723	33.2824	2237	33.2824	2486														356.766	-8.86995e-09			32.58	2066.67	32.58	2225	32.58	2150	32.8825	658	--	--
33.3029	2705	33.3029	2246	33.3029	2905	33.8029	5045			33.3029	2678	33.3029	2759	33.3029	2227	33.3029	2501														356.872	-8.89507e-09			32.6	1941.67	32.6	2125	32.6	2200	32.9029	645	--	--
33.3234	2694	33.3234	2252	33.3234	2887	33.8234	4898			33.3234	2703	33.3234	2751	33.3234	2243	33.3234	2488														356.978	-8.91356e-09			32.62	1950	32.62	2341.67	32.62	2158.33	32.9234	594	--	--
33.3439	2665	33.3439	2221	33.3439	2892	33.8439	4933			33.3439	2697	33.3439	2720	33.3439	2227	33.3439	2466														357.084	-8.93013e-09			32.64	2033.33	32.64	2241.67	32.64	2125	32.9439	598	--	--
33.3644	2673	33.3644	2261	33.3644	2899	33.8644	4932			33.3644	2689	33.3644	2770	33.3644	2222	33.3644	2490														357.19	-8.95452e-09			32.66	1991.67	32.66	2066.67	32.66	2108.33	32.9644	614	--	--
33.3848	2694	33.3848	2239	33.3848	2917	33.8848	4981			33.3848	2703	33.3848	2751	33.3848	2236	33.3848	2523														357.296	-8.95565e-09			32.68	2075	32.68	2291.67	32.68	2200	32.9848	662	--	--
33.4053	2701	33.4053	2230	33.4053	2930	33.9053	4911			33.4053	2699	33.4053	2754	33.4053	2224	33.4053	2440														357.402	-8.97842e-09			32.7	2116.67	32.7	2350	32.7	1883.33	33.0053	597	--	--
33.4258	2671	33.4258	2249	33.4258	2932	33.9258	4941			33.4258	2711	33.4258	2776	33.4258	2219	33.4258	2502														357.508	-8.99484e-09			32.72	2016.67	32.72	2166.67	32.72	1958.33	33.0258	582	--	--
33.4463	2685	33.4463	2229	33.4463	2930	33.9463	4944			33.4463	2684	33.4463	2738	33.4463	2220	33.4462	2474														357.614	-9.01413e-09			32.74	2050	32.74	2108.33	32.74	1891.67	33.0463	631	--	--
33.4667	2688	33.4667	2246	33.4667	2917	33.9667	4918			33.4667	2683	33.4667	2759	33.4667	2204	33.4667	2504														357.72	-9.02789e-09			32.76	1975	32.76	2058.33	32.76	1958.33	33.0667	594	--	--
33.4872	2667	33.4872	2248	33.4872	2960	33.9872	4884			33.4872	2697	33.4872	2758	33.4872	2227	33.4872	2444														357.826	-9.04957e-09			32.78	2025	32.78	1958.33	32.78	1958.33	33.0872	653	--	--
33.5077	2682	33.5077	2232	33.5077	2927	34.0077	4967			33.5077	2714	33.5077	2761	33.5077	2237	33.5077	2443														357.932	-9.06028e-09			32.8	2066.67	32.8	2083.33	32.8	1816.67	33.1077	545	--	--
33.5281	2687	33.5281	2228	33.5281	2968	34.0281	4921			33.5281	2708	33.5281	2751	33.5281	2218	33.5281	2481														358.038	-9.09389e-09			32.82	2050	32.82	1991.67	32.82	1916.67	33.1281	600	--	--
33.5486	2688	33.5486	2233	33.5486	2967	34.0486	4983			33.5486	2666	33.5486	2754	33.5486	2231	33.5486	2436														358.144	-9.11201e-09			32.84	2100	32.84	1966.67	32.84	1625	33.1486	608	--	--
33.5691	2710	33.5691	2257	33.5691	2908	34.0691	4986			33.5691	2708	33.5691	2740	33.5691	2214	33.5691	2490														358.25	-9.1237e-09			32.86	1908.33	32.86	2000	32.86	1700	33.1691	567	--	--
33.5896	2718	33.5896	2255	33.5896	2961	34.0896	4963			33.5896	2696	33.5896	2722	33.5896	2227	33.5896	2459														358.356	-9.14861e-09			32.88	1941.67	32.88	1966.67	32.88	1750	33.1896	605	--	--
33.6101	2681	33.6101	2232	33.6101	3003	34.1101	4918			33.6101	2690	33.6101	2803	33.6101	2215	33.6101	2470														358.462	-9.16356e-09			32.9	1966.67	32.9	1983.33	32.9	1741.67	33.2101	579	--	--
33.6305	2670	33.6305	2250	33.6305	2974	34.1305	4935			33.6305	2674	33.6305	2776	33.6305	2210	33.6305	2471														358.568	-9.20596e-09			32.92	1950	32.92	2041.67	32.92	1683.33	33.2305	647	--	--
33.651	2691	33.651	2255	33.651	2974	34.151	4892			33.651	2672	33.651	2774	33.651	2195	33.651	2442														358.674	-9.21277e-09			32.94	1883.33	32.94	2008.33	32.94	1716.67	33.251	571	--	--
33.6715	2675	33.6715	2233	33.6715	2959	34.1715	4928			33.6715	2680	33.6715	2730	33.6715	2247	33.6715	2516														358.78	-9.25015e-09			32.96	1866.67	32.96	1941.67	32.96	1725	33.2715	632	--	--
33.6919	2677	33.6919	2291	33.6919	2989	34.1919	4944			33.6919	2712	33.6919	2764	33.6919	2225	33.6919	2473														358.886	-9.26891e-09			32.98	1866.67	32.98	2025	32.98	1825	33.2919	610	--	--
33.7124	2704	33.7124	2262	33.7124	2987	34.2124	4934			33.7124	2672	33.7124	2755	33.7124	2198	33.7124	2479														358.992	-9.29929e-09			33	1816.67	33	1975	33	1716.67	33.3124	570	--	--
33.7329	2679	33.7329	2291	33.7329	2965	34.2329	4903			33.7329	2672	33.7329	2760	33.7329	2229	33.7329	2464														359.098	-9.31975e-09			33.02	1833.33	33.02	1891.67	33.02	1766.67	33.3329	604	--	--
33.7534	2696	33.7534	2239	33.7534	3020	34.2534	4888			33.7534	2712	33.7534	2746	33.7534	2252	33.7534	2470														359.204	-9.34645e-09			33.04	1841.67	33.04	1916.67	33.04	1708.33	33.3534	598	--	--
33.7739	2715	33.7739	2301	33.7739	3015	34.2739	4930			33.7739	2692	33.7739	2743	33.7739	2223	33.7739	2490														359.31	-9.3853e-09			33.06	1883.33	33.06	1783.33	33.06	1675	33.3738	576	--	--
33.7943	2700	33.7943	2301	33.7943	2986	34.2943	4903			33.7943	2704	33.7943	2761	33.7943	2210	33.7943	2470														359.416	-9.40444e-09			33.08	1866.67	33.08	1883.33	33.08	1566.67	33.3943	591	--	--
33.8148	2710	33.8148	2289	33.8148	3010	34.3148	4966			33.8148	2685	33.8148	2808	33.8148	2240	33.8148	2507														359.522	-9.43103e-09			33.1	1850	33.1	1908.33	33.1	1641.67	33.4148	600	--	--
33.8353	2703	33.8353	2297	33.8353	3022	34.3353	4938			33.8353	2703	33.8353	2767	33.8353	2231	33.8353	2479														359.628	-9.45919e-09			33.12	1891.67	33.12	1941.67	33.12	1625	33.4353	638	--	--
33.8558	2700	33.8558	2295	33.8558	3008	34.3558	4961			33.8558	2693	33.8558	2740	33.8558	2216	33.8558	2487														359.734	-9.50794e-09			33.14	1883.33	33.14	1875	33.14	1750	33.4558	605	--	--
33.8762	2729	33.8762	2315	33.8762	3053	34.3762	4910			33.8762	2690	33.8762	2770	33.8762	2221	33.8762	2453														359.84	-9.5144e-09			33.16	1791.67	33.16	1866.67	33.16	1608.33	33.4762	560	--	--
33.8967	2750	33.8967	2343	33.8967	3022	34.3967	4893			33.8967	2721	33.8967	2742	33.8967	2230	33.8967	2486														359.946	-9.56034e-09			33.18	1808.33	33.18	1958.33	33.18	1700	33.4967	619	--	--
33.9172	2728	33.9172	2340	33.9172	3011	34.4172	4868			33.9172	2702	33.9172	2787	33.9172	2225	33.9172	2508														360.052	-9.59889e-09			33.2	1800	33.2	1850	33.2	1850	33.5172	637	--	--
33.9376	2707	33.9376	2328	33.9376	3062	34.4376	4961			33.9376	2686	33.9376	2755	33.9376	2232	33.9376	2482														360.158	-9.62886e-09			33.22	1775	33.22	1925	33.22	1625	33.5376	579	--	--
33.9581	2741	33.9581	2356	33.9581	3063	34.4581	4939			33.9581	2710	33.9581	2777	33.9581	2213	33.9581	2498														360.264	-9.65856e-09			33.24	1750	33.24	1833.33	33.24	1550	33.5581	573	--	--
33.9786	2750	33.9786	2377	33.9786	3088	34.4786	4932			33.9786	2684	33.9786	2782	33.9786	2235	33.9786	2455														360.37	-9.68774e-09			33.26	1708.33	33.26	1908.33	33.26	1566.67	33.5786	559	--	--
33.9991	2724	33.9991	2405	33.9991	3095	34.4991	4959			33.9991	2694	33.9991	2788	33.9991	2223	33.9991	2486														360.476	-9.73218e-09			33.28	1750	33.28	1891.67	33.28	1691.67	33.5991	621	--	--
34.0196	2754	34.0196	2452	34.0196	3164	34.5196	4933			34.0196	2687	34.0196	2778	34.0196	2257	34.0196	2527														360.582	-9.7471e-09			33.3	1816.67	33.3	1875	33.3	1741.67	33.6195	606	--	--
34.04	2760	34.04	2486	34.04	3150	34.54	4915			34.04	2694	34.04	2750	34.04	2231	34.04	2465														360.688	-9.79846e-09			33.32	1825	33.32	1833.33	33.32	1683.33	33.64	598	--	--
34.0605	2787	34.0605	2577	34.0605	3180	34.5605	4927			34.0605	2714	34.0605	2766	34.0605	2274	34.0605	2492														360.794	-9.8245e-09			33.34	1750	33.34	1941.67	33.34	1725	33.6605	597	--	--
34.081	2806	34.081	2689	34.081	3271	34.581	5005			34.081	2695	34.081	2762	34.081	2229	34.081	2552														360.9	-9.86546e-09			33.36	1791.67	33.36	1950	33.36	1616.67	33.681	617	--	--
34.1014	2838	34.1014	2801	34.1014	3233	34.6014	4929			34.1014	2692	34.1014	2787	34.1014	2247	34.1014	2463														361.006	-9.89031e-09			33.38	1808.33	33.38	1908.33	33.38	1708.33	33.7015	562	--	--
34.1219	2882	34.1219	2919	34.1219	3280	34.6219	4996			34.1219	2686	34.1219	2762	34.1219	2264	34.1219	2503														361.112	-9.92642e-09			33.4	1841.67	33.4	1950	33.4	1658.33	33.7219	631	--	--
34.1424	2944	34.1424	3121	34.1424	3255	34.6424	4980			34.1424	2705	34.1424	2751	34.1424	2257	34.1424	2557														361.218	-9.96964e-09			33.42	1775	33.42	1941.67	33.42	1600	33.7424	594	--	--
34.1629	3081	34.1629	3169	34.1629	3215	34.6629	4957			34.1629	2692	34.1629	2773	34.1629	2239	34.1629	2492														361.324	-9.98822e-09			33.44	1833.33	33.44	1891.67	33.44	1700	33.7629	589	--	--
34.1833	3131	34.1833	3127	34.1833	3160	34.6833	5022			34.1833	2744	34.1833	2766	34.1833	2222	34.1833	2552														361.43	-1.00239e-08			33.46	1800	33.46	1866.67	33.46	1641.67	33.7833	620	--	--
34.2038	3286	34.2038	3065	34.2038	3116	34.7038	5025			34.2038	2699	34.2038	2759	34.2038	2225	34.2038	2543														361.536	-1.00423e-08			33.48	1775	33.48	1858.33	33.48	1675	33.8038	633	--	--
34.2243	3418	34.2243	2935	34.2243	3105	34.7243	5026			34.2243	2715	34.2243	2798	34.2243	2274	34.2243	2534														361.642	-1.00806e-08			33.5	1766.67	33.5	1908.33	33.5	1658.33	33.8243	621	--	--
34.2448	3487	34.2448	2890	34.2448	3042	34.7448	5061			34.2448	2695	34.2448	2768	34.2448	2232	34.2448	2555														361.748	-1.01079e-08			33.52	1725	33.52	1883.33	33.52	1691.67	33.8448	586	--	--
34.2653	3526	34.2653	2673	34.2653	3044	34.7653	5074			34.2653	2714	34.2653	2792	34.2653	2222	34.2653	2504														361.854	-1.01593e-08			33.54	1775	33.54	1891.67	33.54	1683.33	33.8653	596	--	--
34.2857	3454	34.2857	2613	34.2857	3026	34.7857	5051			34.2857	2719	34.2857	2802	34.2857	2266	34.2857	2507														361.96	-1.0185e-08			33.56	1766.67	33.56	1883.33	33.56	1683.33	33.8857	628	--	--
34.3062	3387	34.3062	2529	34.3062	3009	34.8062	5075			34.3062	2724	34.3062	2781	34.3062	2275	34.3062	2580														362.066	-1.02073e-08			33.58	1833.33	33.58	1858.33	33.58	1733.33	33.9062	591	--	--
34.3267	3312	34.3267	2433	34.3267	2993	34.8267	5145			34.3267	2681	34.3267	2757	34.3267	2293	34.3267	2548														362.172	-1.02398e-08			33.6	1716.67	33.6	1883.33	33.6	1683.33	33.9267	562	--	--
34.3471	3241	34.3471	2395	34.3471	2992	34.8471	5243			34.3471	2684	34.3471	2780	34.3471	2218	34.3471	2612														362.278	-1.02669e-08			33.62	1800	33.62	1916.67	33.62	1616.67	33.9472	595	--	--
34.3676	3101	34.3676	2369	34.3676	2980	34.8676	5316			34.3676	2697	34.3676	2788	34.3676	2307	34.3676	2526														362.384	-1.03092e-08			33.64	1791.67	33.64	1916.67	33.64	1691.67	33.9676	604	--	--
34.3881	3026	34.3881	2339	34.3881	2957	34.8881	5320			34.3881	2682	34.3881	2798	34.3881	2269	34.3881	2532														362.49	-1.03254e-08			33.66	1758.33	33.66	1891.67	33.66	1600	33.9881	631	--	--
34.4086	2927	34.4086	2307	34.4086	2959	34.9086	5305			34.4086	2682	34.4086	2756	34.4086	2209	34.4086	2533														362.596	-1.03687e-08			33.68	1825	33.68	1983.33	33.68	1575	34.0086	651	--	--
34.429	2854	34.429	2345	34.429	2947	34.929	5453			34.429	2708	34.429	2791	34.429	2265	34.429	2577														362.702	-1.03852e-08			33.7	1750	33.7	1991.67	33.7	1650	34.029	566	--	--
34.4495	2800	34.4495	2310	34.4495	2919	34.9495	5446			34.4495	2732	34.4495	2796	34.4495	2296	34.4495	2528														362.808	-1.04279e-08			33.72	1716.67	33.72	1916.67	33.72	1708.33	34.0495	604	--	--
34.47	2781	34.47	2323	34.47	2929	34.97	5554			34.47	2717	34.47	2785	34.47	2255	34.47	2525														362.914	-1.04516e-08			33.74	1808.33	33.74	1850	33.74	1633.33	34.07	587	--	--
34.4905	2738	34.4905	2293	34.4905	2943	34.9905	5593			34.4905	2742	34.4905	2787	34.4905	2251	34.4905	2559														363.02	-1.05028e-08			33.76	1741.67	33.76	1900	33.76	1708.33	34.0905	651	--	--
34.511	2739	34.511	2285	34.511	2960	35.011	5514			34.511	2716	34.511	2796	34.511	2292	34.511	2534														363.126	-1.05262e-08			33.78	1766.67	33.78	1908.33	33.78	1658.33	34.111	634	--	--
34.5314	2735	34.5314	2267	34.5314	2977	35.0314	5463			34.5314	2723	34.5314	2808	34.5314	2259	34.5314	2558														363.232	-1.05505e-08			33.8	1800	33.8	1916.67	33.8	1675	34.1314	622	--	--
34.5519	2728	34.5519	2293	34.5519	2918	35.0519	5397			34.5519	2727	34.5519	2789	34.5519	2264	34.5519	2559														363.338	-1.05944e-08			33.82	1766.67	33.82	1833.33	33.82	1658.33	34.1519	650	--	--
34.5724	2716	34.5724	2251	34.5724	2930	35.0724	5433			34.5724	2709	34.5724	2817	34.5724	2276	34.5724	2570														363.444	-1.06309e-08			33.84	1775	33.84	1858.33	33.84	1641.67	34.1724	687	--	--
34.5928	2706	34.5928	2264	34.5928	2960	35.0928	5355			34.5928	2713	34.5928	2809	34.5928	2290	34.5928	2555														363.55	-1.06659e-08			33.86	1741.67	33.86	2008.33	33.86	1675	34.1928	613	--	--
34.6133	2751	34.6133	2291	34.6133	2991	35.1133	5346			34.6133	2732	34.6133	2805	34.6133	2288	34.6133	2541														363.656	-1.06979e-08			33.88	1891.67	33.88	1891.67	33.88	1791.67	34.2133	596	--	--
34.6338	2723	34.6338	2287	34.6338	2960	35.1338	5268			34.6338	2735	34.6338	2816	34.6338	2285	34.6338	2558														363.762	-1.07462e-08			33.9	1758.33	33.9	1883.33	33.9	1725	34.2338	705	--	--
34.6543	2716	34.6543	2270	34.6543	2984	35.1543	5186			34.6543	2724	34.6543	2763	34.6543	2293	34.6543	2539														363.868	-1.07755e-08			33.92	1866.67	33.92	1833.33	33.92	1541.67	34.2543	676	--	--
34.6748	2722	34.6748	2280	34.6748	2948	35.1748	5168			34.6748	2714	34.6748	2803	34.6748	2334	34.6748	2562														363.974	-1.08146e-08			33.94	1758.33	33.94	1891.67	33.94	1666.67	34.2747	689	--	--
34.6952	2731	34.6952	2276	34.6952	2960	35.1952	5212			34.6952	2704	34.6952	2807	34.6952	2306	34.6952	2522														364.08	-1.08646e-08			33.96	1841.67	33.96	1908.33	33.96	1625	34.2952	625	--	--
34.7157	2712	34.7157	2289	34.7157	2971	35.2157	5226			34.7157	2731	34.7157	2824	34.7157	2305	34.7157	2554														364.186	-1.08986e-08			33.98	1758.33	33.98	1933.33	33.98	1666.67	34.3157	683	--	--
34.7362	2714	34.7362	2279	34.7362	2945	35.2362	5197			34.7362	2723	34.7362	2815	34.7362	2318	34.7362	2584														364.292	-1.09443e-08			34	1725	34	1883.33	34	1708.33	34.3362	696	--	--
34.7567	2690	34.7567	2334	34.7567	2936	35.2567	5187			34.7567	2741	34.7567	2801	34.7567	2294	34.7567	2574														364.398	-1.0973e-08			34.02	1733.33	34.02	1875	34.02	1766.67	34.3567	680	--	--
34.7771	2719	34.7771	2306	34.7771	2961	35.2771	5192			34.7771	2754	34.7771	2817	34.7771	2331	34.7771	2530														364.504	-1.10289e-08			34.04	1825	34.04	1900	34.04	1700	34.3771	720	--	--
34.7976	2715	34.7976	2286	34.7976	2958	35.2976	5201			34.7976	2727	34.7976	2818	34.7976	2352	34.7976	2574														364.61	-1.10535e-08			34.06	1683.33	34.06	1858.33	34.06	1733.33	34.3976	672	--	--
34.8181	2710	34.8181	2332	34.8181	2959	35.3181	5227			34.8181	2755	34.8181	2817	34.8181	2299	34.8181	2537														364.716	-1.11104e-08			34.08	1775	34.08	1950	34.08	1658.33	34.4181	694	--	--
34.8385	2729	34.8385	2313	34.8385	2997	35.3385	5252			34.8385	2732	34.8385	2836	34.8385	2330	34.8385	2577														364.822	-1.11477e-08			34.1	1841.67	34.1	1950	34.1	1600	34.4385	662	--	--
34.859	2717	34.859	2277	34.859	3008	35.359	5257			34.859	2749	34.859	2838	34.859	2344	34.859	2595														364.928	-1.11974e-08			34.12	1766.67	34.12	1925	34.12	1675	34.459	663	--	--
34.8795	2705	34.8795	2279	34.8795	3000	35.3795	5231			34.8795	2725	34.8795	2830	34.8795	2349	34.8795	2610														365.034	-1.12538e-08			34.14	1800	34.14	1941.67	34.14	1708.33	34.4795	639	--	--
34.9	2712	34.9	2307	34.9	2982	35.4	5290			34.9	2740	34.9	2833	34.9	2386	34.9	2565														365.14	-1.12963e-08			34.16	1833.33	34.16	1958.33	34.16	1800	34.5	654	--	--
34.9205	2706	34.9205	2298	34.9205	3016	35.4205	5280			34.9205	2734	34.9205	2837	34.9205	2381	34.9205	2587														365.246	-1.13424e-08			34.18	1750	34.18	1958.33	34.18	1700	34.5204	656	--	--
34.9409	2715	34.9409	2297	34.9409	3036	35.4409	5313			34.9409	2724	34.9409	2858	34.9409	2367	34.9409	2567														365.352	-1.13856e-08			34.2	1725	34.2	1916.67	34.2	1750	34.5409	622	--	--
34.9614	2718	34.9614	2314	34.9614	2986	35.4614	5270			34.9614	2731	34.9614	2878	34.9614	2373	34.9614	2665														365.458	-1.14381e-08			34.22	1716.67	34.22	1908.33	34.22	1616.67	34.5614	605	--	--
34.9819	2731	34.9819	2302	34.9819	3003	35.4819	5288			34.9819	2740	34.9819	2843	34.9819	2406	34.9819	2700														365.564	-1.14764e-08			34.24	1691.67	34.24	1941.67	34.24	1625	34.5819	655	--	--
35.0023	2720	35.0023	2334	35.0023	2975	35.5023	5327			35.0023	2753	35.0023	2890	35.0023	2410	35.0023	2632														365.67	-1.1543e-08			34.26	1841.67	34.26	1983.33	34.26	1741.67	34.6024	653	--	--
35.0228	2719	35.0228	2324	35.0228	3017	35.5228	5278			35.0228	2744	35.0228	2888	35.0228	2461	35.0228	2674														365.776	-1.15661e-08			34.28	1825	34.28	1825	34.28	1700	34.6228	618	--	--
35.0433	2724	35.0433	2332	35.0433	3028	35.5433	5300			35.0433	2778	35.0433	2880	35.0433	2437	35.0433	2689														365.882	-1.16307e-08			34.3	1808.33	34.3	1991.67	34.3	1700	34.6433	628	--	--
35.0638	2730	35.0638	2340	35.0638	3042	35.5638	5336			35.0638	2778	35.0638	2915	35.0638	2481	35.0638	2717														365.988	-1.16867e-08			34.32	1933.33	34.32	1941.67	34.32	1741.67	34.6638	621	--	--
35.0842	2755	35.0842	2379	35.0842	3010	35.5842	5338			35.0842	2761	35.0842	2927	35.0842	2532	35.0842	2699														366.094	-1.172e-08			34.34	1800	34.34	1966.67	34.34	1800	34.6842	646	--	--
35.1047	2752	35.1047	2325	35.1047	3050	35.6047	5339			35.1047	2785	35.1047	2929	35.1047	2546	35.1047	2721														366.2	-1.17826e-08			34.36	1725	34.36	1933.33	34.36	1733.33	34.7047	596	--	--
35.1252	2723	35.1252	2407	35.1252	3042	35.6252	5373			35.1252	2749	35.1252	2927	35.1252	2532	35.1252	2717														366.306	-1.18259e-08			34.38	1800	34.38	2133.33	34.38	1641.67	34.7252	694	--	--
35.1457	2792	35.1457	2340	35.1457	3080	35.6457	5341			35.1457	2770	35.1457	2992	35.1457	2517	35.1457	2687														366.412	-1.18744e-08			34.4	1791.67	34.4	1941.67	34.4	1658.33	34.7457	643	--	--
35.1662	2755	35.1662	2407	35.1662	3053	35.6662	5404			35.1662	2772	35.1662	2975	35.1662	2572	35.1662	2736														366.518	-1.19267e-08			34.42	1758.33	34.42	1950	34.42	1783.33	34.7662	637	--	--
35.1866	2764	35.1866	2381	35.1866	3051	35.6866	5397			35.1866	2820	35.1866	2977	35.1866	2584	35.1866	2754														366.624	-1.19881e-08			34.44	1716.67	34.44	1883.33	34.44	1833.33	34.7866	625	--	--
35.2071	2768	35.2071	2425	35.2071	3121	35.7071	5452			35.2071	2792	35.2071	2995	35.2071	2591	35.2071	2729														366.73	-1.20321e-08			34.46	1825	34.46	1975	34.46	1633.33	34.8071	592	--	--
35.2276	2805	35.2276	2455	35.2276	3052	35.7276	5446			35.2276	2796	35.2276	3014	35.2276	2613	35.2276	2782														366.836	-1.21052e-08			34.48	1791.67	34.48	1950	34.48	1800	34.8276	668	--	--
35.248	2804	35.248	2466	35.248	3042	35.748	5431			35.248	2829	35.248	2996	35.248	2672	35.248	2779														366.942	-1.215e-08			34.5	1741.67	34.5	1866.67	34.5	1708.33	34.8481	612	--	--
35.2685	2832	35.2685	2482	35.2685	3110	35.7685	5490			35.2685	2887	35.2685	3034	35.2685	2691	35.2685	2821														367.048	-1.22111e-08			34.52	1716.67	34.52	1941.67	34.52	1741.67	34.8685	630	--	--
35.289	2825	35.289	2566	35.289	3134	35.789	5490			35.289	2849	35.289	3125	35.289	2749	35.289	2779														367.154	-1.22678e-08			34.54	1733.33	34.54	1983.33	34.54	1683.33	34.889	661	--	--
35.3095	2847	35.3095	2533	35.3095	3140	35.8095	5495			35.3095	2836	35.3095	3119	35.3095	2802	35.3095	2850														367.26	-1.23218e-08			34.56	1800	34.56	1891.67	34.56	1725	34.9095	612	--	--
35.3299	2856	35.3299	2604	35.3299	3142	35.8299	5476			35.3299	2857	35.3299	3159	35.3299	2855	35.3299	2885														367.366	-1.24014e-08			34.58	1766.67	34.58	1908.33	34.58	1733.33	34.9299	645	--	--
35.3504	2878	35.3504	2623	35.3504	3104	35.8504	5509			35.3504	2874	35.3504	3156	35.3504	2857	35.3504	2880														367.472	-1.24347e-08			34.6	1758.33	34.6	1958.33	34.6	1725	34.9504	660	--	--
35.3709	2889	35.3709	2658	35.3709	3156	35.8709	5613			35.3709	2875	35.3709	3240	35.3709	2925	35.3709	2924														367.578	-1.25039e-08			34.62	1783.33	34.62	1808.33	34.62	1791.67	34.9709	611	--	--
35.3914	2895	35.3914	2649	35.3914	3157	35.8914	5574			35.3914	2865	35.3914	3302	35.3914	2914	35.3914	2929														367.684	-1.25466e-08			34.64	1733.33	34.64	1925	34.64	1716.67	34.9914	665	--	--
35.4119	2932	35.4119	2702	35.4119	3139	35.9119	5605			35.4119	2904	35.4119	3326	35.4119	2992	35.4119	2976														367.79	-1.26124e-08			34.66	1725	34.66	1950	34.66	1791.67	35.0119	648	--	--
35.4323	2910	35.4323	2732	35.4323	3198	35.9323	5513			35.4323	2920	35.4323	3442	35.4323	3026	35.4323	3095														367.896	-1.26699e-08			34.68	1891.67	34.68	2016.67	34.68	1733.33	35.0323	652	--	--
35.4528	2956	35.4528	2802	35.4528	3139	35.9528	5630			35.4528	2922	35.4528	3450	35.4528	3058	35.4528	3045														368.002	-1.27206e-08			34.7	1700	34.7	1858.33	34.7	1708.33	35.0528	634	--	--
35.4733	2927	35.4733	2808	35.4733	3159	35.9733	5650			35.4733	2936	35.4733	3430	35.4733	3064	35.4733	3101														368.108	-1.28031e-08			34.72	1808.33	34.72	1891.67	34.72	1658.33	35.0733	631	--	--
35.4937	2960	35.4937	2890	35.4937	3154	35.9937	5634			35.4937	3021	35.4937	3524	35.4937	3098	35.4937	3105														368.214	-1.28512e-08			34.74	1775	34.74	1925	34.74	1650	35.0938	658	--	--
35.5142	3036	35.5142	2929	35.5142	3158	36.0142	5648			35.5142	3008	35.5142	3588	35.5142	3159	35.5142	3212														368.32	-1.2916e-08			34.76	1808.33	34.76	2041.67	34.76	1625	35.1142	608	--	--
35.5347	3044	35.5347	2852	35.5347	3145	36.0347	5665			35.5347	3008	35.5347	3619	35.5347	3201	35.5347	3258														368.426	-1.29773e-08			34.78	1866.67	34.78	1975	34.78	1741.67	35.1347	636	--	--
35.5552	3035	35.5552	2943	35.5552	3151	36.0552	5691			35.5552	3049	35.5552	3561	35.5552	3152	35.5552	3273														368.532	-1.3048e-08			34.8	1875	34.8	2050	34.8	1766.67	35.1552	665	--	--
35.5757	3031	35.5757	2881	35.5757	3182	36.0757	5785			35.5757	3030	35.5757	3610	35.5757	3198	35.5756	3300														368.638	-1.31069e-08			34.82	1800	34.82	1916.67	34.82	1675	35.1756	650	--	--
35.5961	3017	35.5961	2897	35.5961	3105	36.0961	5746			35.5961	3061	35.5961	3588	35.5961	3175	35.5961	3317														368.744	-1.31804e-08			34.84	1808.33	34.84	1908.33	34.84	1658.33	35.1961	691	--	--
35.6166	3005	35.6166	2937	35.6166	3173	36.1166	5679			35.6166	3041	35.6166	3540	35.6166	3194	35.6166	3489														368.85	-1.32474e-08			34.86	1775	34.86	1841.67	34.86	1733.33	35.2166	642	--	--
35.6371	3056	35.6371	2874	35.6371	3156	36.1371	5708			35.6371	3075	35.6371	3516	35.6371	3190	35.6371	3472														368.956	-1.32988e-08			34.88	1775	34.88	1866.67	34.88	1691.67	35.2371	644	--	--
35.6576	3098	35.6576	2884	35.6576	3158	36.1576	5808			35.6576	3117	35.6576	3479	35.6576	3128	35.6576	3538														369.062	-1.33726e-08			34.9	1791.67	34.9	1866.67	34.9	1641.67	35.2576	681	--	--
35.678	3072	35.678	2847	35.678	3124	36.178	5780			35.678	3106	35.678	3467	35.678	3144	35.678	3588														369.168	-1.34312e-08			34.92	1808.33	34.92	1925	34.92	1608.33	35.278	648	--	--
35.6985	3080	35.6985	2849	35.6985	3148	36.1985	5808			35.6985	3112	35.6985	3382	35.6985	3107	35.6985	3706														369.274	-1.35009e-08			34.94	1808.33	34.94	1983.33	34.94	1691.67	35.2985	675	--	--
35.719	3045	35.719	2836	35.719	3133	36.219	5814			35.719	3075	35.719	3339	35.719	3032	35.719	3723														369.38	-1.35619e-08			34.96	1766.67	34.96	2025	34.96	1766.67	35.319	694	--	--
35.7394	3144	35.7394	2758	35.7394	3108	36.2394	5823			35.7394	3117	35.7394	3243	35.7394	3000	35.7394	3716														369.486	-1.3633e-08			34.98	1791.67	34.98	1866.67	34.98	1791.67	35.3394	674	--	--
35.7599	3110	35.7599	2673	35.7599	3117	36.2599	5883			35.7599	3066	35.7599	3280	35.7599	2921	35.7599	3752														369.592	-1.36793e-08			35	1775	35	1975	35	1775	35.3599	651	--	--
35.7804	3082	35.7804	2652	35.7804	3065	36.2804	5820			35.7804	3055	35.7804	3188	35.7804	2866	35.7804	3810														369.698	-1.376e-08			35.02	1816.67	35.02	1941.67	35.02	1625	35.3804	692	--	--
35.8009	3117	35.8009	2651	35.8009	3094	36.3009	5822			35.8009	3021	35.8009	3157	35.8009	2841	35.8009	3934														369.804	-1.38199e-08			35.04	1808.33	35.04	1933.33	35.04	1783.33	35.4009	652	--	--
35.8214	3081	35.8214	2597	35.8214	3080	36.3214	5860			35.8214	3048	35.8214	3084	35.8214	2741	35.8214	3864														369.91	-1.38793e-08			35.06	1750	35.06	1916.67	35.06	1725	35.4213	667	--	--
35.8418	3073	35.8418	2509	35.8418	3050	36.3418	5738			35.8418	2994	35.8418	3059	35.8418	2853	35.8418	4045														370.016	-1.39481e-08			35.08	1775	35.08	1908.33	35.08	1766.67	35.4418	659	--	--
35.8623	3043	35.8623	2527	35.8623	3102	36.3623	5880			35.8623	3045	35.8623	3052	35.8623	2725	35.8623	3899														370.122	-1.40022e-08			35.1	1816.67	35.1	1900	35.1	1708.33	35.4623	692	--	--
35.8828	3036	35.8828	2450	35.8828	3083	36.3828	5897			35.8828	2970	35.8828	3034	35.8828	2723	35.8828	3925														370.228	-1.40779e-08			35.12	1825	35.12	2025	35.12	1716.67	35.4828	675	--	--
35.9032	2974	35.9032	2461	35.9032	3026	36.4032	5797			35.9032	2972	35.9032	2991	35.9032	2665	35.9032	3976														370.334	-1.41248e-08			35.14	1808.33	35.14	2033.33	35.14	1775	35.5033	710	--	--
35.9237	2950	35.9237	2411	35.9237	3027	36.4237	5817			35.9237	2944	35.9237	2982	35.9237	2638	35.9237	3965														370.44	-1.41844e-08			35.16	1766.67	35.16	1891.67	35.16	1675	35.5237	710	--	--
35.9442	2902	35.9442	2414	35.9442	2981	36.4442	5802			35.9442	2951	35.9442	2978	35.9442	2600	35.9442	3962														370.546	-1.42363e-08			35.18	1741.67	35.18	1900	35.18	1800	35.5442	705	--	--
35.9647	2903	35.9647	2426	35.9647	3022	36.4647	5823			35.9647	2903	35.9647	2939	35.9647	2595	35.9647	3967														370.652	-1.43021e-08			35.2	1758.33	35.2	1991.67	35.2	1658.33	35.5647	754	--	--
35.9851	2926	35.9851	2373	35.9851	3032	36.4851	5850			35.9851	2904	35.9851	2938	35.9851	2547	35.9851	3816														370.758	-1.43602e-08			35.22	1833.33	35.22	1866.67	35.22	1633.33	35.5851	724	--	--
36.0056	2883	36.0056	2388	36.0056	2994	36.5056	5840			36.0056	2923	36.0056	2934	36.0056	2590	36.0056	3806														370.864	-1.44141e-08			35.24	1766.67	35.24	1941.67	35.24	1816.67	35.6056	764	--	--
36.0261	2842	36.0261	2340	36.0261	3028	36.5261	5724			36.0261	2871	36.0261	2888	36.0261	2554	36.0261	3780														370.97	-1.44738e-08			35.26	1850	35.26	2000	35.26	1658.33	35.6261	726	--	--
36.0466	2827	36.0466	2362	36.0466	2981	36.5466	5827			36.0466	2832	36.0466	2921	36.0466	2501	36.0466	3749														371.076	-1.4529e-08			35.28	1766.67	35.28	1991.67	35.28	1675	35.6466	782	--	--
36.0671	2831	36.0671	2346	36.0671	3004	36.5671	5760			36.0671	2885	36.0671	2852	36.0671	2501	36.0671	3710														371.182	-1.45984e-08			35.3	1783.33	35.3	1941.67	35.3	1725	35.6671	696	--	--
36.0875	2799	36.0875	2305	36.0875	2967	36.5875	5716			36.0875	2882	36.0875	2851	36.0875	2496	36.0875	3649														371.288	-1.46406e-08			35.32	1791.67	35.32	2050	35.32	1725	35.6875	736	--	--
36.108	2805	36.108	2324	36.108	2943	36.608	5760			36.108	2832	36.108	2880	36.108	2488	36.108	3643														371.394	-1.46954e-08			35.34	1666.67	35.34	2008.33	35.34	1775	35.708	710	--	--
36.1285	2810	36.1285	2330	36.1285	2992	36.6285	5694			36.1285	2847	36.1285	2892	36.1285	2448	36.1285	3525														371.5	-1.47377e-08			35.36	1733.33	35.36	2033.33	35.36	1708.33	35.7285	762	--	--
36.1489	2745	36.1489	2291	36.1489	3000	36.6489	5640			36.1489	2871	36.1489	2820	36.1489	2460	36.1489	3486														371.606	-1.48112e-08			35.38	1791.67	35.38	2050	35.38	1716.67	35.749	766	--	--
36.1694	2761	36.1694	2326	36.1694	2981	36.6694	5716			36.1694	2836	36.1694	2818	36.1694	2400	36.1694	3430														371.712	-1.48559e-08			35.4	1833.33	35.4	1958.33	35.4	1641.67	35.7694	755	--	--
36.1899	2758	36.1899	2292	36.1899	2961	36.6899	5639			36.1899	2819	36.1899	2859	36.1899	2437	36.1899	3392														371.818	-1.48999e-08			35.42	1900	35.42	2000	35.42	1666.67	35.7899	724	--	--
36.2104	2782	36.2104	2280	36.2104	2978	36.7104	5588			36.2104	2821	36.2104	2864	36.2104	2390	36.2104	3349														371.924	-1.49629e-08			35.44	1741.67	35.44	2050	35.44	1733.33	35.8104	723	--	--
36.2308	2740	36.2308	2307	36.2308	2968	36.7308	5579			36.2308	2832	36.2308	2834	36.2308	2419	36.2308	3256														372.03	-1.50086e-08			35.46	1741.67	35.46	1866.67	35.46	1708.33	35.8308	703	--	--
36.2513	2719	36.2513	2228	36.2513	2933	36.7513	5568			36.2513	2868	36.2513	2827	36.2513	2401	36.2513	3221														372.136	-1.50677e-08			35.48	1725	35.48	1958.33	35.48	1725	35.8513	743	--	--
36.2718	2763	36.2718	2250	36.2718	2937	36.7718	5569			36.2718	2812	36.2718	2790	36.2718	2393	36.2718	3141														372.242	-1.51089e-08			35.5	1791.67	35.5	1966.67	35.5	1800	35.8718	698	--	--
36.2923	2730	36.2923	2276	36.2923	2936	36.7923	5530			36.2923	2829	36.2923	2802	36.2923	2378	36.2923	3117														372.348	-1.51676e-08			35.52	1850	35.52	1941.67	35.52	1741.67	35.8923	720	--	--
36.3128	2706	36.3128	2279	36.3128	2949	36.8128	5554			36.3128	2809	36.3128	2828	36.3128	2410	36.3127	3172														372.454	-1.51942e-08			35.54	1791.67	35.54	1991.67	35.54	1891.67	35.9128	739	--	--
36.3332	2689	36.3332	2268	36.3332	2946	36.8332	5546			36.3332	2825	36.3332	2802	36.3332	2417	36.3332	3059														372.56	-1.52333e-08			35.56	1783.33	35.56	1950	35.56	1700	35.9332	743	--	--
36.3537	2703	36.3537	2262	36.3537	2897	36.8537	5504			36.3537	2824	36.3537	2818	36.3537	2410	36.3537	3004														372.666	-1.52866e-08			35.58	1858.33	35.58	1900	35.58	1766.67	35.9537	766	--	--
36.3742	2715	36.3742	2261	36.3742	2973	36.8742	5458			36.3742	2789	36.3742	2803	36.3742	2390	36.3742	2972														372.772	-1.53199e-08			35.6	1775	35.6	1933.33	35.6	1808.33	35.9742	760	--	--
36.3946	2729	36.3946	2253	36.3946	2909	36.8946	5504			36.3946	2807	36.3946	2810	36.3946	2392	36.3946	2969														372.878	-1.53849e-08			35.62	1841.67	35.62	1983.33	35.62	1725	35.9947	757	--	--
36.4151	2695	36.4151	2233	36.4151	2941	36.9151	5463			36.4151	2819	36.4151	2802	36.4151	2355	36.4151	2910														372.984	-1.54071e-08			35.64	1875	35.64	1991.67	35.64	1858.33	36.0151	761	--	--
36.4356	2700	36.4356	2264	36.4356	2919	36.9356	5461			36.4356	2802	36.4356	2822	36.4356	2403	36.4356	2839														373.09	-1.54577e-08			35.66	1866.67	35.66	1941.67	35.66	1766.67	36.0356	790	--	--
36.4561	2708	36.4561	2271	36.4561	2950	36.9561	5356			36.4561	2815	36.4561	2815	36.4561	2393	36.4561	2854														373.196	-1.54875e-08			35.68	1791.67	35.68	2141.67	35.68	1700	36.0561	746	--	--
36.4766	2701	36.4766	2236	36.4766	2937	36.9766	5311			36.4766	2809	36.4766	2791	36.4766	2407	36.4765	2855														373.302	-1.55442e-08			35.7	1741.67	35.7	2016.67	35.7	1675	36.0765	805	--	--
36.497	2715	36.497	2285	36.497	2919	36.997	5400			36.497	2802	36.497	2800	36.497	2387	36.497	2818														373.408	-1.55585e-08			35.72	1816.67	35.72	1975	35.72	1675	36.097	788	--	--
36.5175	2686	36.5175	2241	36.5175	2933	37.0175	5419			36.5175	2830	36.5175	2785	36.5175	2363	36.5175	2857														373.514	-1.55949e-08			35.74	1850	35.74	2058.33	35.74	1733.33	36.1175	736	--	--
36.538	2705	36.538	2213	36.538	2936	37.038	5322			36.538	2830	36.538	2808	36.538	2353	36.538	2797														373.62	-1.56324e-08			35.76	1741.67	35.76	1925	35.76	1950	36.138	743	--	--
36.5585	2725	36.5585	2252	36.5585	2923	37.0585	5420			36.5585	2791	36.5585	2804	36.5585	2346	36.5584	2774														373.726	-1.56818e-08			35.78	1891.67	35.78	1991.67	35.78	1766.67	36.1585	831	--	--
36.5789	2682	36.5789	2247	36.5789	2935	37.0789	5335			36.5789	2789	36.5789	2811	36.5789	2337	36.5789	2761														373.832	-1.5719e-08			35.8	1875	35.8	2000	35.8	1916.67	36.1789	797	--	--
36.5994	2685	36.5994	2243	36.5994	2922	37.0994	5382			36.5994	2840	36.5994	2791	36.5994	2383	36.5994	2747														373.938	-1.57497e-08			35.82	1833.33	35.82	2058.33	35.82	1758.33	36.1994	830	--	--
36.6199	2699	36.6199	2243	36.6199	2899	37.1199	5233			36.6199	2802	36.6199	2829	36.6199	2377	36.6199	2684														374.044	-1.58048e-08			35.84	1775	35.84	1941.67	35.84	1641.67	36.2199	805	--	--
36.6403	2692	36.6403	2262	36.6403	2917	37.1403	5260			36.6403	2835	36.6403	2839	36.6403	2366	36.6403	2700														374.15	-1.58442e-08			35.86	1950	35.86	1941.67	35.86	1808.33	36.2403	766	--	--
36.6608	2696	36.6608	2263	36.6608	2937	37.1608	5222			36.6608	2832	36.6608	2801	36.6608	2329	36.6608	2656														374.256	-1.59019e-08			35.88	1858.33	35.88	1983.33	35.88	1858.33	36.2608	803	--	--
36.6813	2708	36.6813	2282	36.6813	2955	37.1813	5190			36.6813	2802	36.6813	2838	36.6813	2324	36.6813	2663														374.362	-1.59449e-08			35.9	1850	35.9	2033.33	35.9	1808.33	36.2813	776	--	--
36.7018	2672	36.7018	2245	36.7018	2870	37.2018	5208			36.7018	2829	36.7018	2811	36.7018	2379	36.7018	2650														374.468	-1.59998e-08			35.92	1808.33	35.92	1966.67	35.92	1858.33	36.3018	769	--	--
36.7223	2684	36.7223	2254	36.7223	2893	37.2223	5169			36.7223	2809	36.7223	2857	36.7223	2381	36.7222	2657														374.574	-1.60449e-08			35.94	1800	35.94	1983.33	35.94	1650	36.3222	760	--	--
36.7427	2685	36.7427	2274	36.7427	2942	37.2427	5182			36.7427	2821	36.7427	2827	36.7427	2372	36.7427	2689														374.68	-1.61106e-08			35.96	1900	35.96	2033.33	35.96	1841.67	36.3427	769	--	--
36.7632	2697	36.7632	2281	36.7632	2902	37.2632	5166			36.7632	2800	36.7632	2811	36.7632	2342	36.7632	2646														374.786	-1.61808e-08			35.98	1791.67	35.98	1933.33	35.98	1758.33	36.3632	719	--	--
36.7837	2680	36.7837	2246	36.7837	2882	37.2837	5173			36.7837	2817	36.7837	2812	36.7837	2338	36.7837	2643														374.892	-1.62549e-08			36	1900	36	2075	36	1791.67	36.3837	775	--	--
36.8041	2692	36.8041	2236	36.8041	2866	37.3041	5139			36.8041	2807	36.8041	2830	36.8041	2378	36.8041	2634														374.998	-1.63273e-08			36.02	1791.67	36.02	2033.33	36.02	1800	36.4042	786	--	--
36.8246	2699	36.8246	2244	36.8246	2903	37.3246	5126			36.8246	2792	36.8246	2836	36.8246	2413	36.8246	2624														375.104	-1.63931e-08			36.04	1783.33	36.04	1916.67	36.04	1750	36.4246	807	--	--
36.8451	2658	36.8451	2232	36.8451	2890	37.3451	5125			36.8451	2803	36.8451	2839	36.8451	2364	36.8451	2646														375.21	-1.64868e-08			36.06	1766.67	36.06	1941.67	36.06	1858.33	36.4451	785	--	--
36.8656	2708	36.8656	2259	36.8656	2889	37.3656	5126			36.8656	2797	36.8656	2834	36.8656	2333	36.8656	2606														375.316	-1.65497e-08			36.08	1775	36.08	1883.33	36.08	1808.33	36.4656	780	--	--
36.886	2682	36.886	2266	36.886	2877	37.386	5156			36.886	2820	36.886	2807	36.886	2397	36.886	2633														375.422	-1.66467e-08			36.1	1875	36.1	2066.67	36.1	1858.33	36.486	784	--	--
36.9065	2683	36.9065	2235	36.9065	2924	37.4065	5111			36.9065	2785	36.9065	2818	36.9065	2363	36.9065	2616														375.528	-1.67378e-08			36.12	1900	36.12	1916.67	36.12	1808.33	36.5065	751	--	--
36.927	2693	36.927	2216	36.927	2894	37.427	5088			36.927	2772	36.927	2806	36.927	2381	36.927	2601														375.634	-1.68199e-08			36.14	1891.67	36.14	1966.67	36.14	1816.67	36.527	723	--	--
36.9475	2704	36.9475	2207	36.9475	2871	37.4475	5097			36.9475	2829	36.9475	2822	36.9475	2410	36.9475	2615														375.74	-1.69016e-08			36.16	1825	36.16	1983.33	36.16	1816.67	36.5475	714	--	--
36.968	2686	36.968	2224	36.968	2869	37.468	5099			36.968	2792	36.968	2798	36.968	2360	36.9679	2653														375.846	-1.69851e-08			36.18	1925	36.18	1966.67	36.18	1750	36.568	723	--	--
36.9884	2691	36.9884	2248	36.9884	2916	37.4884	5090			36.9884	2775	36.9884	2845	36.9884	2343	36.9884	2637														375.952	-1.71032e-08			36.2	1733.33	36.2	1916.67	36.2	1791.67	36.5884	752	--	--
37.0089	2687	37.0089	2232	37.0089	2833	37.5089	5066			37.0089	2784	37.0089	2831	37.0089	2358	37.0089	2647														376.058	-1.71796e-08			36.22	1850	36.22	2025	36.22	1675	36.6089	673	--	--
37.0294	2691	37.0294	2254	37.0294	2820	37.5294	5082			37.0294	2759	37.0294	2843	37.0294	2381	37.0294	2631														376.164	-1.72697e-08			36.24	1800	36.24	1966.67	36.24	1875	36.6294	696	--	--
37.0498	2679	37.0498	2251	37.0498	2888	37.5498	5075			37.0498	2774	37.0498	2854	37.0498	2323	37.0498	2640														376.27	-1.73478e-08			36.26	1850	36.26	2025	36.26	1691.67	36.6499	704	--	--
37.0703	2685	37.0703	2228	37.0703	2889	37.5703	5064			37.0703	2753	37.0703	2782	37.0703	2356	37.0703	2607														376.376	-1.74365e-08			36.28	1891.67	36.28	1966.67	36.28	1708.33	36.6703	712	--	--
37.0908	2699	37.0908	2248	37.0908	2876	37.5908	5023			37.0908	2791	37.0908	2787	37.0908	2339	37.0908	2571														376.482	-1.75383e-08			36.3	1775	36.3	1975	36.3	1791.67	36.6908	733	--	--
37.1113	2666	37.1113	2221	37.1113	2884	37.6113	5063			37.1113	2773	37.1113	2788	37.1113	2326	37.1113	2591														376.588	-1.76127e-08			36.32	1833.33	36.32	1950	36.32	1816.67	36.7113	739	--	--
37.1317	2680	37.1317	2239	37.1317	2873	37.6317	5047			37.1317	2775	37.1317	2793	37.1317	2301	37.1317	2653														376.694	-1.77149e-08			36.34	1858.33	36.34	2008.33	36.34	1725	36.7317	696	--	--
37.1522	2673	37.1522	2234	37.1522	2914	37.6522	5073			37.1522	2784	37.1522	2820	37.1522	2335	37.1522	2604														376.8	-1.77505e-08			36.36	1808.33	36.36	1983.33	36.36	1800	36.7522	720	--	--
37.1727	2683	37.1727	2243	37.1727	2871	37.6727	5078			37.1727	2763	37.1727	2783	37.1727	2293	37.1727	2565														376.906	-1.7839e-08			36.38	1875	36.38	1950	36.38	1766.67	36.7727	738	--	--
37.1932	2655	37.1932	2257	37.1932	2897	37.6932	5087			37.1932	2759	37.1932	2759	37.1932	2332	37.1932	2638														377.012	-1.78982e-08			36.4	1883.33	36.4	1841.67	36.4	1783.33	36.7932	689	--	--
37.2137	2681	37.2137	2231	37.2137	2869	37.7137	5023			37.2137	2763	37.2137	2812	37.2137	2318	37.2136	2630														377.118	-1.79875e-08			36.42	1858.33	36.42	1816.67	36.42	1841.67	36.8137	722	--	--
37.2341	2691	37.2341	2224	37.2341	2841	37.7341	5077			37.2341	2767	37.2341	2780	37.2341	2356	37.2341	2591														377.224	-1.80561e-08			36.44	1875	36.44	1966.67	36.44	1733.33	36.8341	722	--	--
37.2546	2686	37.2546	2221	37.2546	2863	37.7546	5052			37.2546	2761	37.2546	2773	37.2546	2332	37.2546	2617														377.33	-1.81167e-08			36.46	1875	36.46	1983.33	36.46	1733.33	36.8546	689	--	--
37.2751	2695	37.2751	2243	37.2751	2834	37.7751	5031			37.2751	2752	37.2751	2769	37.2751	2356	37.2751	2614														377.436	-1.81767e-08			36.48	1883.33	36.48	2066.67	36.48	1966.67	36.8751	670	--	--
37.2955	2671	37.2955	2211	37.2955	2849	37.7955	5036			37.2955	2770	37.2955	2757	37.2955	2332	37.2955	2582														377.542	-1.82078e-08			36.5	1816.67	36.5	1883.33	36.5	1783.33	36.8956	702	--	--
37.316	2677	37.316	2215	37.316	2891	37.816	5050			37.316	2750	37.316	2789	37.316	2305	37.316	2641														377.648	-1.82816e-08			36.52	1900	36.52	1941.67	36.52	1750	36.916	654	--	--
37.3365	2692	37.3365	2243	37.3365	2893	37.8365	5006			37.3365	2753	37.3365	2764	37.3365	2289	37.3365	2589														377.754	-1.83262e-08			36.54	1908.33	36.54	1908.33	36.54	1816.67	36.9365	682	--	--
37.357	2671	37.357	2281	37.357	2893	37.857	5029			37.357	2730	37.357	2765	37.357	2263	37.357	2658														377.86	-1.83857e-08			36.56	1925	36.56	1975	36.56	1741.67	36.957	723	--	--
37.3775	2702	37.3775	2268	37.3775	2856	37.8775	5081			37.3775	2762	37.3775	2747	37.3775	2290	37.3774	2602														377.966	-1.84279e-08			36.58	1950	36.58	2041.67	36.58	1825	36.9774	682	--	--
37.3979	2703	37.3979	2227	37.3979	2883	37.8979	5041			37.3979	2727	37.3979	2785	37.3979	2247	37.3979	2605														378.072	-1.84873e-08			36.6	1983.33	36.6	1908.33	36.6	1800	36.9979	684	--	--
37.4184	2681	37.4184	2283	37.4184	2839	37.9184	4987			37.4184	2710	37.4184	2777	37.4184	2259	37.4184	2622														378.178	-1.85121e-08			36.62	1908.33	36.62	1933.33	36.62	1791.67	37.0184	672	--	--
37.4389	2680	37.4389	2232	37.4389	2838	37.9389	5050			37.4389	2744	37.4389	2778	37.4389	2259	37.4389	2589														378.284	-1.85714e-08			36.64	1966.67	36.64	1941.67	36.64	1825	37.0389	658	--	--
37.4593	2684	37.4593	2238	37.4593	2862	37.9593	5014			37.4593	2739	37.4593	2783	37.4593	2334	37.4593	2597														378.39	-1.86034e-08			36.66	1983.33	36.66	1958.33	36.66	1741.67	37.0594	642	--	--
37.4798	2700	37.4798	2254	37.4798	2864	37.9798	5033			37.4798	2762	37.4798	2768	37.4798	2300	37.4798	2578														378.496	-1.8635e-08			36.68	1891.67	36.68	1891.67	36.68	1825	37.0798	649	--	--
37.5003	2691	37.5003	2278	37.5003	2889	38.0003	4961			37.5003	2731	37.5003	2770	37.5003	2321	37.5003	2631														378.602	-1.86864e-08			36.7	1975	36.7	1875	36.7	1741.67	37.1003	659	--	--
37.5208	2693	37.5208	2230	37.5208	2880	38.0208	5037			37.5208	2717	37.5208	2777	37.5208	2267	37.5208	2605														378.708	-1.87185e-08			36.72	2041.67	36.72	1883.33	36.72	1683.33	37.1208	644	--	--
37.5412	2691	37.5412	2248	37.5412	2886	38.0412	5064			37.5412	2719	37.5412	2808	37.5412	2276	37.5412	2581														378.814	-1.87698e-08			36.74	1833.33	36.74	2091.67	36.74	1800	37.1412	666	--	--
37.5617	2700	37.5617	2266	37.5617	2902	38.0617	5047			37.5617	2724	37.5617	2764	37.5617	2289	37.5617	2582														378.92	-1.88126e-08			36.76	1875	36.76	1958.33	36.76	1800	37.1617	671	--	--
37.5822	2673	37.5822	2277	37.5822	2863	38.0822	5011			37.5822	2726	37.5822	2775	37.5822	2283	37.5822	2620														379.026	-1.88524e-08			36.78	1825	36.78	1866.67	36.78	1775	37.1822	674	--	--
37.6027	2692	37.6027	2255	37.6027	2879	38.1027	5033			37.6027	2733	37.6027	2768	37.6027	2300	37.6027	2616														379.132	-1.88891e-08			36.8	1808.33	36.8	1933.33	36.8	1858.33	37.2027	658	--	--
37.6232	2700	37.6232	2266	37.6232	2887	38.1232	5025			37.6232	2722	37.6232	2750	37.6232	2278	37.6231	2562														379.238	-1.8947e-08			36.82	1883.33	36.82	1975	36.82	1691.67	37.2231	667	--	--
37.6436	2707	37.6436	2273	37.6436	2888	38.1436	4969			37.6436	2728	37.6436	2775	37.6436	2293	37.6436	2599														379.344	-1.89883e-08			36.84	1858.33	36.84	1875	36.84	1791.67	37.2436	651	--	--
37.6641	2722	37.6641	2273	37.6641	2901	38.1641	5040			37.6641	2744	37.6641	2807	37.6641	2322	37.6641	2615														379.45	-1.90143e-08			36.86	1808.33	36.86	1900	36.86	1758.33	37.2641	642	--	--
37.6846	2704	37.6846	2260	37.6846	2853	38.1846	4989			37.6846	2705	37.6846	2806	37.6846	2314	37.6846	2537														379.556	-1.90554e-08			36.88	1841.67	36.88	2000	36.88	1800	37.2846	639	--	--
37.705	2688	37.705	2271	37.705	2887	38.205	4988			37.705	2748	37.705	2785	37.705	2279	37.705	2566														379.662	-1.91152e-08			36.9	1858.33	36.9	1950	36.9	1766.67	37.3051	643	--	--
37.7255	2729	37.7255	2247	37.7255	2915	38.2255	5042			37.7255	2710	37.7255	2768	37.7255	2303	37.7255	2619														379.768	-1.91587e-08			36.92	1800	36.92	2033.33	36.92	1741.67	37.3255	635	--	--
37.746	2722	37.746	2228	37.746	2858	38.246	4995			37.746	2740	37.746	2770	37.746	2281	37.746	2616														379.874	-1.91726e-08			36.94	1791.67	36.94	1916.67	36.94	1808.33	37.346	619	--	--
37.7665	2729	37.7665	2250	37.7665	2857	38.2665	5018			37.7665	2735	37.7665	2772	37.7665	2325	37.7665	2606														379.98	-1.92326e-08			36.96	1883.33	36.96	1925	36.96	1733.33	37.3665	608	--	--
37.7869	2722	37.7869	2261	37.7869	2885	38.2869	5054			37.7869	2718	37.7869	2779	37.7869	2295	37.7869	2576														380.086	-1.92674e-08			36.98	1783.33	36.98	2091.67	36.98	1841.67	37.3869	649	--	--
37.8074	2717	37.8074	2267	37.8074	2900	38.3074	5023			37.8074	2723	37.8074	2788	37.8074	2313	37.8074	2583														380.192	-1.93126e-08			37	1850	37	1975	37	1816.67	37.4074	660	--	--
37.8279	2730	37.8279	2280	37.8279	2922	38.3279	5023			37.8279	2748	37.8279	2791	37.8279	2304	37.8279	2588														380.298	-1.93547e-08			37.02	1900	37.02	2041.67	37.02	1775	37.4279	655	--	--
37.8484	2713	37.8484	2269	37.8484	2895	38.3484	5062			37.8484	2712	37.8484	2768	37.8484	2327	37.8484	2648														380.404	-1.93733e-08			37.04	1733.33	37.04	1933.33	37.04	1691.67	37.4484	644	--	--
37.8688	2713	37.8688	2266	37.8688	2878	38.3688	5054			37.8688	2717	37.8688	2784	37.8688	2313	37.8688	2564														380.51	-1.94114e-08			37.06	1808.33	37.06	1958.33	37.06	1925	37.4688	591	--	--
37.8893	2711	37.8893	2258	37.8893	2922	38.3893	5017			37.8893	2715	37.8893	2782	37.8893	2304	37.8893	2625														380.616	-1.94499e-08			37.08	1791.67	37.08	1966.67	37.08	1808.33	37.4893	644	--	--
37.9098	2718	37.9098	2286	37.9098	2958	38.4098	5008			37.9098	2731	37.9098	2786	37.9098	2314	37.9098	2588														380.722	-1.95113e-08			37.1	1808.33	37.1	1983.33	37.1	1808.33	37.5098	648	--	--
37.9303	2701	37.9303	2261	37.9303	2918	38.4303	5006			37.9303	2707	37.9303	2811	37.9303	2333	37.9303	2640														380.828	-1.9528e-08			37.12	1775	37.12	1908.33	37.12	1816.67	37.5303	620	--	--
37.9507	2697	37.9507	2290	37.9507	2904	38.4507	5016			37.9507	2708	37.9507	2779	37.9507	2344	37.9507	2606														380.934	-1.95746e-08			37.14	1700	37.14	1933.33	37.14	1750	37.5507	619	--	--
37.9712	2719	37.9712	2252	37.9712	2877	38.4712	5100			37.9712	2730	37.9712	2763	37.9712	2372	37.9712	2581														381.04	-1.95951e-08			37.16	1841.67	37.16	1975	37.16	1816.67	37.5712	621	--	--
37.9917	2702	37.9917	2298	37.9917	2899	38.4917	5132			37.9917	2740	37.9917	2818	37.9917	2366	37.9917	2555														381.146	-1.96523e-08			37.18	1866.67	37.18	1866.67	37.18	1833.33	37.5917	609	--	--
38.0122	2703	38.0122	2313	38.0122	2913	38.5122	5036			38.0122	2710	38.0122	2811	38.0122	2316	38.0122	2658														381.252	-1.96783e-08			37.2	1758.33	37.2	1791.67	37.2	1741.67	37.6122	648	--	--
38.0326	2690	38.0326	2303	38.0326	2966	38.5326	5045			38.0326	2727	38.0326	2788	38.0326	2360	38.0326	2597														381.358	-1.97141e-08			37.22	1833.33	37.22	1933.33	37.22	1741.67	37.6326	659	--	--
38.0531	2728	38.0531	2327	38.0531	2930	38.5531	5138			38.0531	2729	38.0531	2789	38.0531	2373	38.0531	2575														381.464	-1.97669e-08			37.24	1775	37.24	1950	37.24	1766.67	37.6531	553	--	--
38.0736	2742	38.0736	2290	38.0736	2925	38.5736	5047			38.0736	2745	38.0736	2800	38.0736	2374	38.0736	2629														381.57	-1.9781e-08			37.26	1733.33	37.26	1816.67	37.26	1850	37.6736	612	--	--
38.0941	2728	38.0941	2343	38.0941	2954	38.5941	5091			38.0941	2738	38.0941	2854	38.0941	2371	38.0941	2633														381.676	-1.98586e-08			37.28	1800	37.28	1858.33	37.28	1750	37.6941	619	--	--
38.1145	2739	38.1145	2322	38.1145	2928	38.6145	5110			38.1145	2744	38.1145	2803	38.1145	2407	38.1145	2685														381.782	-1.98527e-08			37.3	1766.67	37.3	1950	37.3	1733.33	37.7145	651	--	--
38.135	2733	38.135	2340	38.135	2941	38.635	5060			38.135	2759	38.135	2847	38.135	2354	38.135	2677														381.888	-1.99239e-08			37.32	1866.67	37.32	1875	37.32	1758.33	37.735	584	--	--
38.1555	2727	38.1555	2361	38.1555	2963	38.6555	5091			38.1555	2756	38.1555	2858	38.1555	2380	38.1555	2640														381.994	-1.99264e-08			37.34	1766.67	37.34	1958.33	37.34	1633.33	37.7555	590	--	--
38.176	2734	38.176	2364	38.176	2926	38.676	5104			38.176	2721	38.176	2859	38.176	2413	38.176	2676														382.1	-1.99928e-08			37.36	1800	37.36	1916.67	37.36	1650	37.776	623	--	--
38.1964	2735	38.1964	2328	38.1964	2962	38.6964	5129			38.1964	2733	38.1964	2824	38.1964	2442	38.1964	2614														382.206	-2.00106e-08			37.38	1825	37.38	1900	37.38	1750	37.7964	621	--	--
38.2169	2728	38.2169	2344	38.2169	3001	38.7169	5064			38.2169	2758	38.2169	2862	38.2169	2419	38.2169	2682														382.312	-2.00559e-08			37.4	1816.67	37.4	1975	37.4	1741.67	37.8169	600	--	--
38.2374	2745	38.2374	2385	38.2374	3011	38.7374	5121			38.2374	2753	38.2374	2834	38.2374	2423	38.2374	2688														382.418	-2.00945e-08			37.42	1916.67	37.42	1916.67	37.42	1666.67	37.8374	660	--	--
38.2579	2801	38.2579	2429	38.2579	3008	38.7579	5152			38.2579	2773	38.2579	2858	38.2579	2419	38.2579	2717														382.524	-2.012e-08			37.44	1858.33	37.44	1883.33	37.44	1783.33	37.8579	650	--	--
38.2783	2784	38.2783	2395	38.2783	3031	38.7783	5189			38.2783	2770	38.2783	2874	38.2783	2490	38.2783	2716														382.63	-2.01773e-08			37.46	1800	37.46	2000	37.46	1683.33	37.8783	650	--	--
38.2988	2781	38.2988	2450	38.2988	3076	38.7988	5160			38.2988	2749	38.2988	2867	38.2988	2469	38.2988	2682														382.736	-2.01973e-08			37.48	1791.67	37.48	1916.67	37.48	1650	37.8988	637	--	--
38.3193	2820	38.3193	2459	38.3193	3061	38.8193	5162			38.3193	2787	38.3193	2870	38.3193	2485	38.3193	2752														382.842	-2.02418e-08			37.5	1758.33	37.5	1975	37.5	1816.67	37.9193	634	--	--
38.3398	2839	38.3398	2472	38.3398	3042	38.8398	5239			38.3398	2788	38.3398	2952	38.3398	2562	38.3398	2734														382.948	-2.02646e-08			37.52	1716.67	37.52	2066.67	37.52	1741.67	37.9398	618	--	--
38.3602	2808	38.3602	2459	38.3602	3081	38.8602	5181			38.3602	2768	38.3602	2921	38.3602	2544	38.3602	2732														383.054	-2.03255e-08			37.54	1758.33	37.54	1858.33	37.54	1741.67	37.9602	619	--	--
38.3807	2847	38.3807	2542	38.3807	3129	38.8807	5187			38.3807	2775	38.3807	2935	38.3807	2537	38.3807	2731														383.16	-2.03315e-08			37.56	1891.67	37.56	1966.67	37.56	1783.33	37.9807	605	--	--
38.4012	2884	38.4012	2606	38.4012	3114	38.9012	5179			38.4012	2782	38.4012	2997	38.4012	2577	38.4012	2714														383.266	-2.0388e-08			37.58	1775	37.58	2041.67	37.58	1808.33	38.0012	666	--	--
38.4217	2916	38.4217	2656	38.4217	3146	38.9217	5215			38.4217	2826	38.4217	2966	38.4217	2551	38.4217	2764														383.372	-2.04145e-08			37.6	1758.33	37.6	1825	37.6	1691.67	38.0217	626	--	--
38.4421	2947	38.4421	2668	38.4421	3149	38.9421	5198			38.4421	2809	38.4421	2997	38.4421	2536	38.4421	2763														383.478	-2.04367e-08			37.62	1783.33	37.62	1883.33	37.62	1791.67	38.0421	668	--	--
38.4626	2963	38.4626	2727	38.4626	3204	38.9626	5275			38.4626	2821	38.4626	3016	38.4626	2642	38.4626	2789														383.584	-2.04897e-08			37.64	1833.33	37.64	1891.67	37.64	1691.67	38.0626	650	--	--
38.4831	2994	38.4831	2771	38.4831	3211	38.9831	5254			38.4831	2857	38.4831	3010	38.4831	2621	38.4831	2859														383.69	-2.05121e-08			37.66	1825	37.66	1925	37.66	1750	38.0831	627	--	--
38.5036	3089	38.5036	2941	38.5036	3243	39.0036	5366			38.5036	2819	38.5036	3034	38.5036	2654	38.5036	2806														383.796	-2.05793e-08			37.68	1733.33	37.68	1825	37.68	1741.67	38.1036	671	--	--
38.524	3173	38.524	3006	38.524	3313	39.024	5342			38.524	2818	38.524	3036	38.524	2667	38.524	2854														383.902	-2.05776e-08			37.7	1783.33	37.7	1975	37.7	1733.33	38.124	669	--	--
38.5445	3182	38.5445	3048	38.5445	3279	39.0445	5324			38.5445	2821	38.5445	3124	38.5445	2703	38.5445	2818														384.008	-2.0629e-08			37.72	1700	37.72	1916.67	37.72	1716.67	38.1445	623	--	--
38.565	3265	38.565	3120	38.565	3372	39.065	5379			38.565	2852	38.565	3129	38.565	2722	38.565	2897														384.114	-2.06502e-08			37.74	1775	37.74	1900	37.74	1641.67	38.165	641	--	--
38.5855	3340	38.5855	3272	38.5855	3309	39.0855	5478			38.5855	2842	38.5855	3157	38.5855	2734	38.5855	2914														384.22	-2.06894e-08			37.76	1775	37.76	1833.33	37.76	1716.67	38.1855	621	--	--
38.6059	3387	38.6059	3305	38.6059	3275	39.1059	5351			38.6059	2846	38.6059	3192	38.6059	2781	38.6059	2941														384.326	-2.07332e-08			37.78	1766.67	37.78	1983.33	37.78	1641.67	38.2059	653	--	--
38.6264	3456	38.6264	3305	38.6264	3339	39.1264	5406			38.6264	2860	38.6264	3241	38.6264	2774	38.6264	2966														384.432	-2.07752e-08			37.8	1758.33	37.8	1933.33	37.8	1616.67	38.2264	702	--	--
38.6469	3478	38.6469	3332	38.6469	3359	39.1469	5488			38.6469	2901	38.6469	3292	38.6469	2865	38.6469	2998														384.538	-2.07901e-08			37.82	1841.67	37.82	1966.67	37.82	1691.67	38.2469	636	--	--
38.6674	3533	38.6674	3389	38.6674	3394	39.1674	5550			38.6674	2874	38.6674	3348	38.6674	2914	38.6674	3030														384.644	-2.08139e-08			37.84	1808.33	37.84	1883.33	37.84	1741.67	38.2674	700	--	--
38.6878	3480	38.6878	3354	38.6878	3353	39.1878	5574			38.6878	2920	38.6878	3451	38.6878	2952	38.6878	3096														384.75	-2.08548e-08			37.86	1800	37.86	1975	37.86	1841.67	38.2878	678	--	--
38.7083	3556	38.7083	3366	38.7083	3339	39.2083	5522			38.7083	2907	38.7083	3449	38.7083	2920	38.7083	3129														384.856	-2.08745e-08			37.88	1791.67	37.88	1883.33	37.88	1691.67	38.3083	661	--	--
38.7288	3613	38.7288	3408	38.7288	3433	39.2288	5625			38.7288	2899	38.7288	3489	38.7288	3014	38.7288	3086														384.962	-2.09242e-08			37.9	1900	37.9	2058.33	37.9	1591.67	38.3288	675	--	--
38.7493	3524	38.7493	3403	38.7493	3394	39.2493	5683			38.7493	2928	38.7493	3522	38.7493	3008	38.7493	3224														385.068	-2.09206e-08			37.92	1908.33	37.92	2041.67	37.92	1691.67	38.3493	714	--	--
38.7697	3534	38.7697	3402	38.7697	3349	39.2697	5770			38.7697	2963	38.7697	3538	38.7697	3064	38.7697	3180														385.174	-2.09665e-08			37.94	1841.67	37.94	1858.33	37.94	1725	38.3697	694	--	--
38.7902	3542	38.7902	3270	38.7902	3349	39.2902	5837			38.7902	2965	38.7902	3619	38.7902	3038	38.7902	3239														385.28	-2.09932e-08			37.96	1691.67	37.96	1991.67	37.96	1733.33	38.3902	708	--	--
38.8107	3487	38.8107	3289	38.8107	3243	39.3107	5854			38.8107	2964	38.8107	3535	38.8107	3117	38.8107	3223														385.386	-2.1025e-08			37.98	1766.67	37.98	1833.33	37.98	1691.67	38.4107	687	--	--
38.8312	3464	38.8312	3262	38.8312	3376	39.3312	5849			38.8312	2972	38.8312	3616	38.8312	3049	38.8312	3243														385.492	-2.10853e-08			38	1700	38	1950	38	1775	38.4312	684	--	--
38.8516	3425	38.8516	3281	38.8516	3341	39.3516	5977			38.8516	3016	38.8516	3553	38.8516	3072	38.8516	3308														385.598	-2.10902e-08			38.02	1816.67	38.02	1933.33	38.02	1741.67	38.4516	768	--	--
38.8721	3418	38.8721	3208	38.8721	3272	39.3721	6067			38.8721	3055	38.8721	3522	38.8721	3065	38.8721	3375														385.704	-2.11162e-08			38.04	1733.33	38.04	1908.33	38.04	1666.67	38.4721	660	--	--
38.8926	3384	38.8926	3212	38.8926	3285	39.3926	6124			38.8926	3050	38.8926	3499	38.8926	3049	38.8926	3437														385.81	-2.11258e-08			38.06	1733.33	38.06	1883.33	38.06	1800	38.4926	731	--	--
38.9131	3319	38.9131	3115	38.9131	3276	39.4131	6188			38.9131	3042	38.9131	3488	38.9131	3063	38.9131	3454														385.916	-2.11822e-08			38.08	1791.67	38.08	1916.67	38.08	1733.33	38.5131	720	--	--
38.9335	3342	38.9335	3026	38.9335	3300	39.4335	6167			38.9335	3040	38.9335	3414	38.9335	3047	38.9335	3505														386.022	-2.11988e-08			38.1	1741.67	38.1	1950	38.1	1716.67	38.5335	716	--	--
38.954	3312	38.954	2941	38.954	3302	39.454	6316			38.954	3041	38.954	3383	38.954	2914	38.954	3544														386.128	-2.12341e-08			38.12	1758.33	38.12	1875	38.12	1791.67	38.554	755	--	--
38.9745	3249	38.9745	2875	38.9745	3262	39.4745	6260			38.9745	3038	38.9745	3306	38.9745	2965	38.9745	3562														386.234	-2.12695e-08			38.14	1758.33	38.14	2091.67	38.14	1758.33	38.5745	723	--	--
38.995	3272	38.995	2882	38.995	3223	39.495	6305			38.995	3090	38.995	3271	38.995	2928	38.995	3635														386.34	-2.129e-08			38.16	1725	38.16	2033.33	38.16	1666.67	38.595	739	--	--
39.0154	3237	39.0154	2857	39.0154	3246	39.5154	6381			39.0154	3042	39.0154	3212	39.0154	2886	39.0154	3549														386.446	-2.13486e-08			38.18	1758.33	38.18	2066.67	38.18	1691.67	38.6154	787	--	--
39.0359	3269	39.0359	2786	39.0359	3247	39.5359	6455			39.0359	3002	39.0359	3155	39.0359	2825	39.0359	3674														386.552	-2.13605e-08			38.2	1858.33	38.2	1875	38.2	1591.67	38.6359	769	--	--
39.0564	3165	39.0564	2740	39.0564	3296	39.5564	6420			39.0564	3007	39.0564	3160	39.0564	2782	39.0564	3609														386.658	-2.14408e-08			38.22	1841.67	38.22	1875	38.22	1675	38.6564	827	--	--
39.0769	3212	39.0769	2631	39.0769	3182	39.5769	6460			39.0769	3012	39.0769	3114	39.0769	2763	39.0769	3644														386.764	-2.14258e-08			38.24	1825	38.24	2025	38.24	1491.67	38.6769	760	--	--
39.0973	3160	39.0973	2617	39.0973	3150	39.5973	6398			39.0973	3021	39.0973	3098	39.0973	2695	39.0973	3700														386.87	-2.15023e-08			38.26	1766.67	38.26	1883.33	38.26	1716.67	38.6973	797	--	--
39.1178	3094	39.1178	2558	39.1178	3167	39.6178	6377			39.1178	2962	39.1178	3032	39.1178	2699	39.1178	3716														386.976	-2.15252e-08			38.28	1733.33	38.28	1883.33	38.28	1741.67	38.7178	833	--	--
39.1383	3094	39.1383	2603	39.1383	3185	39.6383	6398			39.1383	2962	39.1383	3051	39.1383	2680	39.1383	3672														387.082	-2.15759e-08			38.3	1775	38.3	1975	38.3	1691.67	38.7383	854	--	--
39.1588	3026	39.1588	2535	39.1588	3143	39.6588	6416			39.1588	2945	39.1588	2980	39.1588	2667	39.1588	3750														387.188	-2.16226e-08			38.32	1775	38.32	1833.33	38.32	1733.33	38.7588	888	--	--
39.1792	3026	39.1792	2508	39.1792	3100	39.6792	6443			39.1792	2951	39.1792	2994	39.1792	2605	39.1792	3709														387.294	-2.16179e-08			38.34	1716.67	38.34	1983.33	38.34	1683.33	38.7792	884	--	--
39.1997	2994	39.1997	2475	39.1997	3087	39.6997	6347			39.1997	2927	39.1997	2972	39.1997	2621	39.1997	3808														387.4	-2.16868e-08			38.36	1758.33	38.36	1950	38.36	1716.67	38.7997	865	--	--
39.2202	2922	39.2202	2460	39.2202	3082	39.7202	6339			39.2202	2870	39.2202	2935	39.2202	2543	39.2202	3768														387.506	-2.16792e-08			38.38	1800	38.38	1900	38.38	1566.67	38.8202	909	--	--
39.2407	2923	39.2407	2451	39.2407	3080	39.7407	6313			39.2407	2948	39.2407	2922	39.2407	2486	39.2407	3672														387.612	-2.17511e-08			38.4	1833.33	38.4	1966.67	38.4	1683.33	38.8407	931	--	--
39.2611	2871	39.2611	2426	39.2611	3065	39.7611	6267			39.2611	2885	39.2611	2917	39.2611	2506	39.2611	3701														387.718	-2.17739e-08			38.42	1750	38.42	1966.67	38.42	1683.33	38.8611	882	--	--
39.2816	2896	39.2816	2433	39.2816	3082	39.7816	6260			39.2816	2853	39.2816	2871	39.2816	2496	39.2816	3695														387.824	-2.18134e-08			38.44	1758.33	38.44	1900	38.44	1741.67	38.8816	950	--	--
39.3021	2864	39.3021	2397	39.3021	3041	39.8021	6202			39.3021	2845	39.3021	2826	39.3021	2498	39.3021	3662														387.93	-2.1835e-08			38.46	1683.33	38.46	1933.33	38.46	1700	38.9021	871	--	--
39.3226	2857	39.3226	2388	39.3226	3033	39.8226	6201			39.3226	2847	39.3226	2873	39.3226	2451	39.3226	3644														388.036	-2.18828e-08			38.48	1766.67	38.48	1900	38.48	1741.67	38.9226	836	--	--
39.343	2849	39.343	2355	39.343	3007	39.843	6281			39.343	2860	39.343	2840	39.343	2468	39.343	3558														388.142	-2.18909e-08			38.5	1700	38.5	1850	38.5	1800	38.943	821	--	--
39.3635	2815	39.3635	2323	39.3635	3021	39.8635	6211			39.3635	2815	39.3635	2829	39.3635	2454	39.3635	3483														388.248	-2.19275e-08			38.52	1741.67	38.52	2025	38.52	1716.67	38.9635	870	--	--
39.384	2769	39.384	2353	39.384	2985	39.884	6107			39.384	2829	39.384	2832	39.384	2407	39.384	3443														388.354	-2.19569e-08			38.54	1775	38.54	1958.33	38.54	1600	38.984	796	--	--
39.4045	2786	39.4045	2344	39.4045	3032	39.9045	6057			39.4045	2802	39.4045	2831	39.4045	2421	39.4045	3458														388.46	-2.19515e-08			38.56	1750	38.56	1875	38.56	1700	39.0045	784	--	--
39.4249	2781	39.4249	2301	39.4249	2996	39.9249	6032			39.4249	2775	39.4249	2809	39.4249	2401	39.4249	3447														388.566	-2.20109e-08			38.58	1783.33	38.58	1908.33	38.58	1775	39.0249	741	--	--
39.4454	2744	39.4454	2310	39.4454	2995	39.9454	5948			39.4454	2764	39.4454	2813	39.4454	2410	39.4454	3422														388.672	-2.20215e-08			38.6	1800	38.6	1883.33	38.6	1683.33	39.0454	771	--	--
39.4659	2760	39.4659	2294	39.4659	2987	39.9659	5958			39.4659	2800	39.4659	2783	39.4659	2360	39.4659	3259														388.778	-2.20589e-08			38.62	1791.67	38.62	2008.33	38.62	1791.67	39.0659	720	--	--
39.4864	2779	39.4864	2301	39.4864	2957	39.9864	5987			39.4864	2771	39.4864	2805	39.4864	2378	39.4864	3291														388.884	-2.20562e-08			38.64	1700	38.64	1991.67	38.64	1800	39.0864	691	--	--
39.5068	2746	39.5068	2275	39.5068	2975	40.0068	5949			39.5068	2771	39.5068	2816	39.5068	2365	39.5068	3235														388.99	-2.212e-08			38.66	1791.67	38.66	1966.67	38.66	1825	39.1068	738	--	--
39.5273	2742	39.5273	2283	39.5273	2971	40.0273	5907			39.5273	2783	39.5273	2775	39.5273	2373	39.5273	3207														389.096	-2.21139e-08			38.68	1791.67	38.68	1933.33	38.68	1766.67	39.1273	732	--	--
39.5478	2733	39.5478	2303	39.5478	2977	40.0478	5826			39.5478	2728	39.5478	2786	39.5478	2330	39.5478	3142														389.202	-2.21301e-08			38.7	1841.67	38.7	1966.67	38.7	1741.67	39.1478	725	--	--
39.5683	2729	39.5683	2276	39.5683	2922	40.0683	5792			39.5683	2742	39.5683	2789	39.5683	2349	39.5683	3081														389.308	-2.21832e-08			38.72	1741.67	38.72	1933.33	38.72	1741.67	39.1683	691	--	--
39.5887	2736	39.5887	2324	39.5887	2921	40.0887	5783			39.5887	2739	39.5887	2778	39.5887	2317	39.5887	3039														389.414	-2.21858e-08			38.74	1708.33	38.74	2008.33	38.74	1708.33	39.1887	698	--	--
39.6092	2688	39.6092	2263	39.6092	2953	40.1092	5619			39.6092	2744	39.6092	2796	39.6092	2312	39.6092	3054														389.52	-2.22282e-08			38.76	1716.67	38.76	1966.67	38.76	1566.67	39.2092	731	--	--
39.6297	2724	39.6297	2259	39.6297	2926	40.1297	5530			39.6297	2751	39.6297	2781	39.6297	2305	39.6297	2990														389.626	-2.22036e-08			38.78	1716.67	38.78	1925	38.78	1833.33	39.2297	683	--	--
39.6502	2726	39.6502	2261	39.6502	2928	40.1502	5581			39.6502	2712	39.6502	2774	39.6502	2313	39.6502	2951														389.732	-2.22613e-08			38.8	1925	38.8	2025	38.8	1750	39.2502	658	--	--
39.6706	2715	39.6706	2256	39.6706	2908	40.1706	5448			39.6706	2708	39.6706	2760	39.6706	2297	39.6706	2910														389.838	-2.22416e-08			38.82	1808.33	38.82	1925	38.82	1908.33	39.2706	679	--	--
39.6911	2711	39.6911	2287	39.6911	2931	40.1911	5464			39.6911	2714	39.6911	2742	39.6911	2311	39.6911	2900														389.944	-2.2283e-08			38.84	1766.67	38.84	1891.67	38.84	1700	39.2911	667	--	--
39.7116	2727	39.7116	2275	39.7116	2936	40.2116	5438			39.7116	2712	39.7116	2735	39.7116	2319	39.7116	2898														390.05	-2.22903e-08			38.86	1733.33	38.86	1850	38.86	1766.67	39.3116	662	--	--
39.7321	2692	39.7321	2232	39.7321	2938	40.2321	5353			39.7321	2713	39.7321	2762	39.7321	2281	39.7321	2846														390.156	-2.23213e-08			38.88	1775	38.88	1991.67	38.88	1708.33	39.3321	647	--	--
39.7525	2684	39.7525	2263	39.7525	2934	40.2525	5396			39.7525	2717	39.7525	2785	39.7525	2235	39.7525	2835														390.262	-2.2342e-08			38.9	1733.33	38.9	2008.33	38.9	1625	39.3525	740	--	--
39.773	2701	39.773	2236	39.773	2891	40.273	5339			39.773	2732	39.773	2727	39.773	2249	39.773	2793														390.368	-2.23284e-08			38.92	1833.33	38.92	1850	38.92	1741.67	39.373	668	--	--
39.7935	2685	39.7935	2241	39.7935	2887	40.2935	5306			39.7935	2700	39.7935	2758	39.7935	2284	39.7935	2785														390.474	-2.2375e-08			38.94	1883.33	38.94	2000	38.94	1758.33	39.3935	701	--	--
39.814	2693	39.814	2241	39.814	2894	40.314	5297			39.814	2711	39.814	2736	39.814	2267	39.814	2754														390.58	-2.23719e-08			38.96	1775	38.96	1908.33	38.96	1683.33	39.414	690	--	--
39.8344	2680	39.8344	2259	39.8344	2901	40.3344	5223			39.8344	2707	39.8344	2734	39.8344	2262	39.8344	2740														390.686	-2.24094e-08			38.98	1725	38.98	1950	38.98	1700	39.4344	665	--	--
39.8549	2661	39.8549	2251	39.8549	2891	40.3549	5233			39.8549	2707	39.8549	2769	39.8549	2288	39.8549	2645														390.792	-2.23928e-08			39	1750	39	1983.33	39	1766.67	39.4549	699	--	--
39.8754	2698	39.8754	2229	39.8754	2899	40.3754	5236			39.8754	2717	39.8754	2743	39.8754	2235	39.8754	2710														390.898	-2.24688e-08			39.02	1716.67	39.02	1983.33	39.02	1750	39.4754	675	--	--
39.8959	2703	39.8959	2242	39.8959	2887	40.3959	5146			39.8959	2715	39.8959	2722	39.8959	2271	39.8959	2672														391.004	-2.24714e-08			39.04	1741.67	39.04	1916.67	39.04	1675	39.4959	666	--	--
39.9163	2700	39.9163	2226	39.9163	2952	40.4163	5142			39.9163	2702	39.9163	2765	39.9163	2273	39.9163	2692														391.11	-2.24699e-08			39.06	1825	39.06	1941.67	39.06	1766.67	39.5163	668	--	--
39.9368	2680	39.9368	2229	39.9368	2908	40.4368	5153			39.9368	2706	39.9368	2748	39.9368	2264	39.9368	2705														391.216	-2.2508e-08			39.08	1766.67	39.08	1966.67	39.08	1700	39.5368	730	--	--
39.9573	2703	39.9573	2230	39.9573	2859	40.4573	5070			39.9573	2699	39.9573	2750	39.9573	2285	39.9573	2654														391.322	-2.2513e-08			39.1	1633.33	39.1	1891.67	39.1	1733.33	39.5573	655	--	--
39.9778	2690	39.9778	2220	39.9778	2880	40.4778	5152			39.9778	2700	39.9778	2728	39.9778	2259	39.9778	2607														391.428	-2.25242e-08			39.12	1750	39.12	1950	39.12	1750	39.5778	653	--	--
39.9982	2682	39.9982	2250	39.9982	2880	40.4982	5110			39.9982	2691	39.9982	2739	39.9982	2263	39.9982	2654														391.534	-2.25196e-08			39.14	1816.67	39.14	2033.33	39.14	1633.33	39.5982	652	--	--
40.0187	2684	40.0187	2211	40.0187	2883	40.5187	5066			40.0187	2700	40.0187	2769	40.0187	2243	40.0187	2614														391.64	-2.25694e-08			39.16	1758.33	39.16	1900	39.16	1658.33	39.6187	711	--	--
40.0392	2697	40.0392	2250	40.0392	2864	40.5392	5068			40.0392	2697	40.0392	2775	40.0392	2271	40.0392	2634														391.746	-2.25617e-08			39.18	1741.67	39.18	1916.67	39.18	1650	39.6392	645	--	--
40.0597	2681	40.0597	2243	40.0597	2881	40.5597	5067			40.0597	2698	40.0597	2742	40.0597	2231	40.0597	2559														391.852	-2.26229e-08			39.2	1816.67	39.2	1916.67	39.2	1783.33	39.6597	650	--	--
40.0801	2684	40.0801	2234	40.0801	2877	40.5801	5107			40.0801	2690	40.0801	2747	40.0801	2226	40.0801	2619														391.958	-2.25921e-08			39.22	1783.33	39.22	1941.67	39.22	1625	39.6801	678	--	--
40.1006	2683	40.1006	2244	40.1006	2866	40.6006	5086			40.1006	2678	40.1006	2727	40.1006	2234	40.1006	2565														392.064	-2.26099e-08			39.24	1816.67	39.24	1841.67	39.24	1641.67	39.7006	639	--	--
40.1211	2685	40.1211	2250	40.1211	2839	40.6211	5022			40.1211	2688	40.1211	2730	40.1211	2229	40.1211	2588														392.17	-2.26262e-08			39.26	1833.33	39.26	1975	39.26	1816.67	39.7211	700	--	--
40.1416	2678	40.1416	2235	40.1416	2847	40.6416	5084			40.1416	2662	40.1416	2723	40.1416	2247	40.1416	2548														392.276	-2.26534e-08			39.28	1825	39.28	1866.67	39.28	1650	39.7416	677	--	--
40.162	2671	40.162	2208	40.162	2847	40.662	5045			40.162	2667	40.162	2745	40.162	2242	40.162	2536														392.382	-2.26658e-08			39.3	1791.67	39.3	1950	39.3	1625	39.762	638	--	--
40.1825	2705	40.1825	2249	40.1825	2887	40.6825	5035			40.1825	2652	40.1825	2749	40.1825	2241	40.1825	2567														392.488	-2.26556e-08			39.32	1733.33	39.32	1791.67	39.32	1683.33	39.7825	632	--	--
40.203	2679	40.203	2228	40.203	2879	40.703	5002			40.203	2678	40.203	2749	40.203	2246	40.203	2531														392.594	-2.27064e-08			39.34	1783.33	39.34	1975	39.34	1675	39.803	695	--	--
40.2235	2662	40.2235	2233	40.2235	2892	40.7235	4986			40.2235	2675	40.2235	2740	40.2235	2208	40.2235	2547														392.7	-2.26913e-08			39.36	1808.33	39.36	2041.67	39.36	1691.67	39.8235	676	--	--
40.2439	2688	40.2439	2234	40.2439	2850	40.7439	4972			40.2439	2688	40.2439	2728	40.2439	2221	40.2439	2526														392.806	-2.27253e-08			39.38	1758.33	39.38	1991.67	39.38	1700	39.8439	686	--	--
40.2644	2674	40.2644	2219	40.2644	2851	40.7644	4955			40.2644	2685	40.2644	2748	40.2644	2224	40.2644	2507														392.912	-2.27368e-08			39.4	1891.67	39.4	1983.33	39.4	1625	39.8644	633	--	--
40.2849	2676	40.2849	2253	40.2849	2856	40.7849	5002			40.2849	2674	40.2849	2759	40.2849	2202	40.2849	2507														393.018	-2.27435e-08			39.42	1791.67	39.42	1925	39.42	1833.33	39.8849	697	--	--
40.3054	2692	40.3054	2245	40.3054	2839	40.8054	4891			40.3054	2679	40.3054	2733	40.3054	2250	40.3054	2557														393.124	-2.27647e-08			39.44	1775	39.44	1941.67	39.44	1783.33	39.9054	637	--	--
40.3258	2679	40.3258	2226	40.3258	2863	40.8258	4986			40.3258	2697	40.3258	2743	40.3258	2208	40.3258	2543														393.23	-2.27723e-08			39.46	1766.67	39.46	1925	39.46	1641.67	39.9258	711	--	--
40.3463	2689	40.3463	2233	40.3463	2882	40.8463	4907			40.3463	2682	40.3463	2733	40.3463	2224	40.3463	2439														393.336	-2.28165e-08			39.48	1833.33	39.48	2025	39.48	1766.67	39.9463	700	--	--
40.3668	2663	40.3668	2220	40.3668	2841	40.8668	4882			40.3668	2665	40.3668	2745	40.3668	2209	40.3668	2513														393.442	-2.27769e-08			39.5	1883.33	39.5	1916.67	39.5	1641.67	39.9668	662	--	--
40.3873	2673	40.3873	2222	40.3873	2888	40.8873	4925			40.3873	2682	40.3873	2753	40.3873	2247	40.3873	2465														393.548	-2.28125e-08			39.52	1891.67	39.52	2133.33	39.52	1741.67	39.9873	647	--	--
40.4077	2666	40.4077	2210	40.4077	2869	40.9077	4976			40.4077	2691	40.4077	2738	40.4077	2237	40.4077	2489														393.654	-2.28101e-08			39.54	1883.33	39.54	1916.67	39.54	1791.67	40.0077	624	--	--
40.4282	2674	40.4282	2219	40.4282	2844	40.9282	4925			40.4282	2677	40.4282	2749	40.4282	2241	40.4282	2497														393.76	-2.28591e-08			39.56	1833.33	39.56	1991.67	39.56	1708.33	40.0282	608	--	--
40.4487	2683	40.4487	2231	40.4487	2825	40.9487	4947			40.4487	2700	40.4487	2733	40.4487	2228	40.4487	2506														393.866	-2.28412e-08			39.58	1891.67	39.58	1941.67	39.58	1775	40.0487	638	--	--
40.4692	2661	40.4692	2226	40.4692	2847	40.9692	4878			40.4692	2693	40.4692	2736	40.4692	2202	40.4692	2490														393.972	-2.2878e-08			39.6	1800	39.6	1941.67	39.6	1633.33	40.0692	648	--	--
40.4896	2684	40.4896	2205	40.4896	2837	40.9896	4900			40.4896	2680	40.4896	2711	40.4896	2214	40.4896	2501														394.078	-2.28702e-08			39.62	1891.67	39.62	1908.33	39.62	1666.67	40.0896	629	--	--
40.5101	2702	40.5101	2240	40.5101	2871	41.0101	4859			40.5101	2664	40.5101	2723	40.5101	2220	40.5101	2493														394.184	-2.28712e-08			39.64	1900	39.64	1900	39.64	1766.67	40.1101	643	--	--
40.5306	2676	40.5306	2246	40.5306	2860	41.0306	4902			40.5306	2691	40.5306	2714	40.5306	2223	40.5306	2498														394.29	-2.29113e-08			39.66	1750	39.66	2100	39.66	1641.67	40.1306	636	--	--
40.5511	2660	40.5511	2249	40.5511	2804	41.0511	4900			40.5511	2693	40.5511	2763	40.5511	2217	40.5511	2492														394.396	-2.28782e-08			39.68	1741.67	39.68	1966.67	39.68	1675	40.1511	645	--	--
40.5715	2688	40.5715	2225	40.5715	2849	41.0715	4886			40.5715	2653	40.5715	2731	40.5715	2198	40.5715	2436														394.502	-2.28969e-08			39.7	1808.33	39.7	1925	39.7	1766.67	40.1715	627	--	--
40.592	2696	40.592	2226	40.592	2869	41.092	4935			40.592	2708	40.592	2715	40.592	2233	40.592	2472														394.608	-2.28926e-08			39.72	1858.33	39.72	1900	39.72	1716.67	40.192	637	--	--
40.6125	2689	40.6125	2231	40.6125	2825	41.1125	4848			40.6125	2696	40.6125	2740	40.6125	2237	40.6125	2480														394.714	-2.29456e-08			39.74	1825	39.74	2075	39.74	1733.33	40.2125	652	--	--
40.633	2678	40.633	2243	40.633	2871	41.133	4889			40.633	2655	40.633	2736	40.633	2198	40.633	2481														394.82	-2.29069e-08			39.76	1783.33	39.76	2008.33	39.76	1633.33	40.233	619	--	--
40.6534	2679	40.6534	2266	40.6534	2854	41.1534	4941			40.6534	2690	40.6534	2736	40.6534	2214	40.6534	2463														394.926	-2.29371e-08			39.78	1875	39.78	1891.67	39.78	1783.33	40.2534	683	--	--
40.6739	2684	40.6739	2223	40.6739	2817	41.1739	4873			40.6739	2665	40.6739	2714	40.6739	2227	40.6739	2483														395.032	-2.29294e-08			39.8	1783.33	39.8	1875	39.8	1808.33	40.2739	636	--	--
40.6944	2685	40.6944	2228	40.6944	2837	41.1944	4867			40.6944	2681	40.6944	2729	40.6944	2220	40.6944	2427														395.138	-2.29251e-08			39.82	1900	39.82	1850	39.82	1650	40.2944	643	--	--
40.7149	2685	40.7149	2246	40.7149	2819	41.2149	4920			40.7149	2680	40.7149	2734	40.7149	2209	40.7149	2465														395.244	-2.29508e-08			39.84	1916.67	39.84	1916.67	39.84	1775	40.3149	646	--	--
40.7353	2695	40.7353	2242	40.7353	2848	41.2353	4854			40.7353	2661	40.7353	2749	40.7353	2210	40.7353	2500														395.35	-2.2938e-08			39.86	1791.67	39.86	2025	39.86	1658.33	40.3353	632	--	--
40.7558	2683	40.7558	2239	40.7558	2825	41.2558	4858			40.7558	2683	40.7558	2735	40.7558	2241	40.7558	2516														395.456	-2.29908e-08			39.88	1775	39.88	2000	39.88	1791.67	40.3558	652	--	--
40.7763	2681	40.7763	2231	40.7763	2862	41.2763	4880			40.7763	2667	40.7763	2728	40.7763	2196	40.7763	2442														395.562	-2.29693e-08			39.9	1783.33	39.9	2066.67	39.9	1766.67	40.3763	628	--	--
40.7968	2689	40.7968	2239	40.7968	2825	41.2968	4862			40.7968	2670	40.7968	2733	40.7968	2215	40.7968	2462														395.668	-2.29762e-08			39.92	1833.33	39.92	1958.33	39.92	1700	40.3968	708	--	--
40.8172	2700	40.8172	2253	40.8172	2822	41.3172	4911			40.8172	2660	40.8172	2722	40.8172	2215	40.8172	2468														395.774	-2.29583e-08			39.94	1766.67	39.94	1925	39.94	1716.67	40.4172	622	--	--
40.8377	2695	40.8377	2197	40.8377	2849	41.3377	4878			40.8377	2685	40.8377	2760	40.8377	2215	40.8377	2449														395.88	-2.29909e-08			39.96	1875	39.96	1933.33	39.96	1825	40.4377	625	--	--
40.8582	2687	40.8582	2247	40.8582	2825	41.3582	4843			40.8582	2644	40.8582	2764	40.8582	2208	40.8582	2430														395.986	-2.30007e-08			39.98	1833.33	39.98	1966.67	39.98	1758.33	40.4582	686	--	--
40.8787	2727	40.8787	2241	40.8787	2839	41.3787	4862			40.8787	2677	40.8787	2733	40.8787	2224	40.8787	2468														396.092	-2.29721e-08			40	1783.33	40	1958.33	40	1850	40.4787	654	--	--
40.8991	2700	40.8991	2225	40.8991	2850	41.3991	4898			40.8991	2700	40.8991	2745	40.8991	2218	40.8991	2484														396.198	-2.30122e-08			40.02	1741.67	40.02	1891.67	40.02	1725	40.4991	687	--	--
40.9196	2661	40.9196	2243	40.9196	2826	41.4196	4828			40.9196	2664	40.9196	2731	40.9196	2230	40.9196	2401														396.304	-2.2992e-08			40.04	1850	40.04	1925	40.04	1691.67	40.5196	670	--	--
40.9401	2687	40.9401	2246	40.9401	2806	41.4401	4888			40.9401	2699	40.9401	2724	40.9401	2220	40.9401	2459														396.41	-2.30329e-08			40.06	1783.33	40.06	1983.33	40.06	1616.67	40.5401	637	--	--
40.9606	2726	40.9606	2224	40.9606	2829	41.4606	4895			40.9606	2686	40.9606	2742	40.9606	2210	40.9606	2444														396.516	-2.30101e-08			40.08	1758.33	40.08	2008.33	40.08	1733.33	40.5606	654	--	--
40.981	2699	40.981	2231	40.981	2829	41.481	4852			40.981	2686	40.981	2738	40.981	2224	40.981	2458														396.622	-2.3028e-08			40.1	1783.33	40.1	1950	40.1	1716.67	40.581	667	--	--
41.0015	2682	41.0015	2232	41.0015	2796	41.5015	4819			41.0015	2656	41.0015	2733	41.0015	2179	41.0015	2436														396.728	-2.30287e-08			40.12	1750	40.12	2041.67	40.12	1616.67	40.6015	690	--	--
41.022	2701	41.022	2230	41.022	2823	41.522	4851			41.022	2708	41.022	2732	41.022	2231	41.022	2404														396.834	-2.30538e-08			40.14	1766.67	40.14	1841.67	40.14	1758.33	40.622	681	--	--
41.0425	2669	41.0425	2210	41.0425	2826	41.5425	4886			41.0425	2672	41.0425	2723	41.0425	2240	41.0425	2448														396.94	-2.30544e-08			40.16	1800	40.16	2016.67	40.16	1733.33	40.6425	674	--	--
41.0629	2691	41.0629	2224	41.0629	2831	41.5629	4895			41.0629	2673	41.0629	2708	41.0629	2217	41.0629	2430														397.046	-2.30427e-08			40.18	1816.67	40.18	1933.33	40.18	1666.67	40.6629	629	--	--
41.0834	2660	41.0834	2200	41.0834	2819	41.5834	4842			41.0834	2697	41.0834	2747	41.0834	2231	41.0834	2478														397.152	-2.30755e-08			40.2	1783.33	40.2	1891.67	40.2	1608.33	40.6834	636	--	--
41.1039	2687	41.1039	2248	41.1039	2813	41.6039	4891			41.1039	2686	41.1039	2751	41.1039	2200	41.1039	2467														397.258	-2.30619e-08			40.22	1733.33	40.22	2016.67	40.22	1733.33	40.7039	675	--	--
41.1244	2667	41.1244	2220	41.1244	2810	41.6244	4868			41.1244	2696	41.1244	2733	41.1244	2206	41.1244	2411														397.364	-2.30958e-08			40.24	1775	40.24	1991.67	40.24	1700	40.7244	704	--	--
41.1448	2671	41.1448	2261	41.1448	2845	41.6448	4866			41.1448	2695	41.1448	2756	41.1448	2242	41.1448	2466														397.47	-2.30754e-08			40.26	1791.67	40.26	1941.67	40.26	1716.67	40.7448	686	--	--
41.1653	2678	41.1653	2249	41.1653	2827	41.6653	4886			41.1653	2712	41.1653	2735	41.1653	2212	41.1653	2441														397.576	-2.30873e-08			40.28	1808.33	40.28	1891.67	40.28	1750	40.7653	670	--	--
41.1858	2682	41.1858	2204	41.1858	2808	41.6858	4901			41.1858	2644	41.1858	2732	41.1858	2194	41.1858	2468														397.682	-2.30794e-08			40.3	1733.33	40.3	2033.33	40.3	1700	40.7858	726	--	--
41.2063	2672	41.2063	2212	41.2063	2822	41.7063	4839			41.2063	2678	41.2063	2721	41.2063	2195	41.2063	2401														397.788	-2.3094e-08			40.32	1716.67	40.32	1900	40.32	1800	40.8063	694	--	--
41.2267	2668	41.2267	2226	41.2267	2830	41.7267	4839			41.2267	2686	41.2267	2732	41.2267	2229	41.2267	2420														397.894	-2.30902e-08			40.34	1850	40.34	1916.67	40.34	1691.67	40.8267	688	--	--
41.2472	2678	41.2472	2232	41.2472	2850	41.7472	4858			41.2472	2722	41.2472	2736	41.2472	2200	41.2472	2433														398	-2.30827e-08			40.36	1741.67	40.36	1991.67	40.36	1766.67	40.8472	676	--	--
41.2677	2662	41.2677	2204	41.2677	2809	41.7677	4849			41.2677	2669	41.2677	2762	41.2677	2230	41.2677	2425														398.106	-2.31044e-08			40.38	1725	40.38	1916.67	40.38	1741.67	40.8677	667	--	--
41.2882	2647	41.2882	2228	41.2882	2830	41.7882	4877			41.2882	2706	41.2882	2741	41.2882	2257	41.2882	2444														398.212	-2.30712e-08			40.4	1775	40.4	1925	40.4	1733.33	40.8882	692	--	--
41.3086	2663	41.3086	2238	41.3086	2801	41.8086	4913			41.3086	2667	41.3086	2749	41.3086	2209	41.3086	2464														398.318	-2.3122e-08			40.42	1775	40.42	2016.67	40.42	1733.33	40.9086	702	--	--
41.3291	2656	41.3291	2212	41.3291	2814	41.8291	4822			41.3291	2692	41.3291	2785	41.3291	2232	41.3291	2411														398.424	-2.30856e-08			40.44	1708.33	40.44	2066.67	40.44	1733.33	40.9291	659	--	--
41.3496	2657	41.3496	2241	41.3496	2800	41.8496	4876			41.3496	2679	41.3496	2739	41.3496	2217	41.3496	2436														398.53	-2.31324e-08			40.46	1733.33	40.46	1883.33	40.46	1708.33	40.9496	725	--	--
41.3701	2665	41.3701	2245	41.3701	2786	41.8701	4851			41.3701	2680	41.3701	2709	41.3701	2246	41.3701	2486														398.636	-2.31087e-08			40.48	1800	40.48	2025	40.48	1700	40.9701	746	--	--
41.3905	2675	41.3905	2212	41.3905	2823	41.8905	4871			41.3905	2707	41.3905	2734	41.3905	2199	41.3905	2456														398.742	-2.31303e-08			40.5	1808.33	40.5	1966.67	40.5	1691.67	40.9905	705	--	--
41.411	2679	41.411	2189	41.411	2816	41.911	4867			41.411	2690	41.411	2747	41.411	2178	41.411	2448														398.848	-2.31181e-08			40.52	1783.33	40.52	1958.33	40.52	1775	41.011	667	--	--
41.4315	2670	41.4315	2181	41.4315	2810	41.9315	4870			41.4315	2693	41.4315	2727	41.4315	2198	41.4315	2423														398.954	-2.31011e-08			40.54	1766.67	40.54	1950	40.54	1641.67	41.0315	696	--	--
41.452	2668	41.452	2200	41.452	2812	41.952	4906			41.452	2686	41.452	2735	41.452	2221	41.452	2431														399.06	-2.31311e-08			40.56	1741.67	40.56	1916.67	40.56	1775	41.052	706	--	--
41.4724	2661	41.4724	2217	41.4724	2821	41.9724	4854			41.4724	2701	41.4724	2743	41.4724	2214	41.4724	2465														399.166	-2.31186e-08			40.58	1758.33	40.58	2125	40.58	1775	41.0724	686	--	--
41.4929	2666	41.4929	2218	41.4929	2782	41.9929	4867			41.4929	2676	41.4929	2756	41.4929	2241	41.4929	2419														399.272	-2.31477e-08			40.6	1758.33	40.6	1975	40.6	1800	41.0929	754	--	--
41.5134	2666	41.5134	2213	41.5134	2810	42.0134	4858			41.5134	2704	41.5134	2751	41.5134	2213	41.5134	2429														399.378	-2.31233e-08			40.62	1800	40.62	1925	40.62	1725	41.1134	688	--	--
41.5339	2658	41.5339	2225	41.5339	2779	42.0339	4853			41.5339	2691	41.5339	2752	41.5339	2235	41.5339	2465														399.484	-2.31486e-08			40.64	1733.33	40.64	1975	40.64	1825	41.1339	746	--	--
41.5543	2654	41.5543	2241	41.5543	2805	42.0543	4858			41.5543	2694	41.5543	2759	41.5543	2235	41.5543	2422														399.59	-2.31299e-08			40.66	1825	40.66	1933.33	40.66	1783.33	41.1543	731	--	--
41.5748	2660	41.5748	2206	41.5748	2807	42.0748	4886			41.5748	2722	41.5748	2726	41.5748	2213	41.5748	2454														399.696	-2.3151e-08			40.68	1775	40.68	1900	40.68	1750	41.1748	676	--	--
41.5953	2656	41.5953	2216	41.5953	2806	42.0953	4881			41.5953	2696	41.5953	2733	41.5953	2246	41.5953	2417														399.802	-2.31595e-08			40.7	1858.33	40.7	1908.33	40.7	1733.33	41.1953	756	--	--
41.6158	2656	41.6158	2226	41.6158	2800	42.1158	4892			41.6158	2740	41.6158	2745	41.6158	2227	41.6158	2460														399.908	-2.31185e-08			40.72	1808.33	40.72	1925	40.72	1658.33	41.2158	734	--	--
41.6362	2668	41.6362	2256	41.6362	2804	42.1362	4852			41.6362	2693	41.6362	2773	41.6362	2230	41.6362	2444														400.014	-2.31638e-08			40.74	1791.67	40.74	1883.33	40.74	1833.33	41.2362	788	--	--
41.6567	2682	41.6567	2208	41.6567	2821	42.1567	4888			41.6567	2697	41.6567	2759	41.6567	2251	41.6567	2460														400.12	-2.31345e-08			40.76	1825	40.76	1908.33	40.76	1716.67	41.2567	816	--	--
[truncated: 3,311 more rows]

## Sheet: Fig. 2
Fig. 2a										Fig. 2b					Fig. 2c								Fig. 2d
[truncated: 107 more rows]

[truncated: 8 more sheets: Fig. 3, Fig. 4, Supplementary Figure S4, Supplementary Figure S5, Supplementary Figure S6, Supplementary Figure S7, Supplementary Figure S11, Supplementary Figure S13]
